# Supplementary material for: Mechanism of action of paclitaxel for treating glioblastoma based on single-cell RNA sequencing data and network pharmacology
Source: Front Pharmacol. 2022 Nov 21;13:1076958. doi: 10.3389/fphar.2022.1076958 (PMC9727555; doi:10.3389/fphar.2022.1076958)
Supplement: Supplementary file 1 [file Table1.XLS]

## Sheet: CTD
1	ABCB1	88	2
2	CASP3	87	2
3	BCL2	72	1
4	BAX	38	2
5	TP53	32	2
6	CASP9	30	2
7	PARP1	30	1
8	MAPK3	23	2
9	MAPK1	22	2
10	CYP3A4	21	2
11	BCL2L1	20	1
12	CCNB1	20	1
13	BIRC5	19	1
14	CASP8	18	2
15	CYP2C8	18	1
16	RELA	18	3
17	AKT1	16	1
18	CXCL8	16	1
19	NR1I2	16	2
20	SOD2	16	1
21	TNF	16	3
22	MAPK8	15	2
23	CASP7	14	1
24	TLR4	14	2
25	IL6	13	3
26	CDK1	12	1
27	CDKN1A	12	2
28	F2	12	1
29	ABCC2	11	2
30	ALDH1A1	11	2
31	HIF1A	11	1
32	IL1B	11	3
33	CDC25C	10	1
34	CYCS	10	1
35	ERBB2	10	1
36	FASLG	10	1
37	SIRT7	10	1
38	TYMP	10	1
39	ITGAM	9	2
40	NOTCH1	9	1
41	ABCG2	8	1
42	ATF3	8	2
43	CD14	8	2
44	CNR2	8	1
45	PTGS2	8	2
46	ABCC10	7	1
47	BAK1	7	2
48	BIRC2	7	1
49	F3	7	1
50	FAS
51	IRF8	7	2
52	BIRC3	6	1
53	CALCA	6	1
54	CDK2	6	1
55	FASN	6	1
56	IL10	6	2
57	IL12A	6	1
58	MAP3K1	6	1
59	MYC	6	1
60	STAT3	6	1
61	TYMS	6	1
62	XIAP	6	1
63	AIFM1	5	1
64	CASP1	5	1
65	DIABLO	5	1
66	EGFR	5	1
67	EIF2S1	5	1
68	ESR1	5	1
69	H2AX	5	1
70	IL12B	5	1
71	IL18	5	1
72	MAPK9	5	2
73	TAC1	5	1
74	TERT	5	1
75	VCAM1	5	1
76	VEGFA	5	2
77	ATF4	4	1
78	BID	4	1
79	CTNNB1	4	1
80	CYP3A11	4	1
81	DDIT3	4	1
82	DFFA	4	1
83	EPCAM	4	1
84	GFAP	4	2
85	ICAM1	4	1
86	LDHA	4	2
87	MAPT	4	2
88	NFKB1	4	2
89	NGF	4	1
90	NOS3	4	1
91	PLIN2	4	1
92	SREBF1	4	1
93	UGT1A1	4	1
94	ABCC1	3	1
95	APAF1	3	2
96	AURKA	3	1
97	BAD	3	1
98	BBC3	3	1
99	BUB1B	3	1
100	CACNA2D1
101	CASP12	3	1
102	CASP4	3	1
103	CASP5	3	1
104	CCND1	3	2
105	CD40LG	3	1
106	CDK7	3	1
107	CENPF	3	1
108	CSF3	3	1
109	DPYD	3	1
110	ESR2	3	1
111	FADD	3	1
112	GSDMD	3	1
113	GSK3B	3	1
114	MAP2K1	3	1
115	MMP3	3	2
116	NAT1	3	1
117	NFE2L2	3	2
118	RAF1	3	1
119	S100P	3	1
120	SIRT1	3	1
121	TNFRSF10A	3	1
122	TNFRSF10B	3	1
123	ABCB11	2	1
124	ABCC3	2	1
125	AKT2	2	1
126	AR	2	1
127	ARHGDIA	2	1
128	ATP7A	2	1
129	BDNF	2	1
130	BECN1	2	1
131	BTG3	2	1
132	CAMK2A	2	1
133	CAT	2	1
134	CCNB2	2	1
135	CCNE1	2	1
136	CCNE2	2	2
137	CCNG2	2	2
138	CDC20	2	1
139	CDC25A	2	2
140	CDK16	2	1
141	CHEK1	2	2
142	CHFR	2	1
143	CLU	2	1
144	COL1A2	2	1
145	COL3A1	2	1
146	COL4A2	2	1
147	CPT1A	2	1
148	CREB1	2	1
149	CTSE	2	1
150	CTSK
151	CTSL	2	1
152	CXCL10	2	1
153	CXCR4	2	1
154	CYP1A2	2	2
155	CYP2C9	2	1
156	CYP2E1	2	1
157	EGF	2	1
158	ERN1	2	1
159	FABP7	2	1
160	FN1	2	1
161	FOSB	2	1
162	FXYD3	2	1
163	G0S2	2	1
164	GADD45A	2	1
165	GRIA1	2	1
166	GRIN2B	2	1
167	GSTP1	2	1
168	GTF2A2	2	1
169	HER3	2	1
170	HMGB1	2	2
171	IDH2	2	1
172	IGFBP4	2	1
173	IKBKB	2	2
174	IRF7	2	2
175	ITGAL	2	1
176	JUN	2	2
177	KIT	2	1
178	KLK3	2	1
179	LUM	2	1
180	MAD2L1	2	2
181	MAP1LC3B	2	1
182	MAP2K4	2	1
183	MAP3K5	2	1
184	MAPK14	2	1
185	MAPRE1	2	1
186	MAPRE3	2	1
187	MATN2	2	1
188	MLKL	2	1
189	MMP1	2	1
190	MMP9	2	1
191	MPZL2	2	2
192	MUC16	2	1
193	NAMPT	2	2
194	NANOG	2	1
195	NCOA1	2	1
196	NDUFS4	2	1
197	OAT	2	1
198	OXT	2	1
199	P2RX4	2	1
200	PCNA
201	PDK1	2	1
202	PECAM1	2	1
203	PLCL1	2	1
204	POSTN	2	1
205	POU5F1	2	1
206	PROM1	2	1
207	PTEN	2	1
208	RARB	2	1
209	RB1	2	1
210	RIPK3	2	1
211	RTKN	2	1
212	SCG5	2	2
213	SERPINB6B	2	1
214	SLC12A5	2	1
215	SLC22A3	2	2
216	SPARC	2	1
217	SULT2A1	2	1
218	TFAP2A	2	1
219	TMEM176A	2	1
220	TMEM243	2	1
221	TNFRSF1A	2	2
222	TNP2	2	1
223	TOP2A	2	1
224	TRAF2	2	2
225	TSNAX	2	1
226	YWHAZ	2	1
227	ABCA5	1	1
228	ABCA7	1	1
229	ABCB1A	1	1
230	ABCB1B	1	1
231	ABCB4	1	1
232	ABCB6	1	1
233	ABCC4	1	1
234	ABCC5	1	1
235	ABL1	1	1
236	ACADL	1	1
237	ACKR3	1	1
238	ACOT8	1	1
239	ACTA2	1	1
240	ADAMTS13	1	1
241	ADAMTS4	1	1
242	ADAMTS5	1	1
243	ADAMTS7	1	1
244	ADAMTSL4	1	1
245	ADCY6	1	1
246	ADD3	1	1
247	ADSS2	1	1
248	AGT	1	1
249	AKR1B1	1	1
250	AKR1B7
251	AKR1C2	1	1
252	AKT3	1	1
253	ALDH9A1	1	1
254	ALG8	1	1
255	AMACR	1	1
256	AMFR	1	1
257	ANG	1	1
258	ANGPT1	1	1
259	ANGPTL4	1	1
260	ANP32A	1	1
261	ANXA1	1	1
262	ANXA4	1	1
263	ANXA8	1	1
264	AOX1	1	1
265	APBB1IP	1	1
266	APLP2	1	1
267	APOBEC3C	1	1
268	APOD	1	1
269	AREG	1	1
270	ARF3	1	1
271	ARHGAP24	1	1
272	ARR3	1	1
273	ASPM	1	1
274	ATF5	1	1
275	ATP2A2	1	1
276	ATP6V1A	1	1
277	ATR	1	1
278	AVEN	1	1
279	AXIN1	1	1
280	AXL	1	1
281	BAG1	1	1
282	BATF3	1	1
283	BBS4	1	1
284	BCL2L11	1	1
285	BCL6	1	1
286	BCL6B	1	1
287	BGN	1	1
288	BIN1	1	1
289	BIN3	1	1
290	BMI1	1	1
291	BMP2	1	1
292	BMP4	1	1
293	BMP7	1	1
294	BRCA1	1	1
295	BSCL2	1	1
296	BTG2	1	1
297	BTNL8	1	1
298	BUB3	1	1
299	C1QA	1	1
300	C1QB
301	C1QC	1	1
302	C1S	1	1
303	C3	1	1
304	C4A	1	1
305	CA12	1	1
306	CAMK2B	1	1
307	CAPRIN1	1	1
308	CASP10	1	1
309	CASP14	1	1
310	CAV1	1	1
311	CCAR1	1	1
312	CCL2	1	1
313	CCL21B	1	1
314	CCN1	1	1
315	CCN2	1	1
316	CCNC	1	1
317	CCND2	1	1
318	CCNF	1	1
319	CCNG1	1	1
320	CCNH	1	1
321	CD163	1	1
322	CD24	1	1
323	CD274	1	1
324	CD36	1	1
325	CD46	1	1
326	CD47	1	1
327	CD68	1	1
328	CD74	1	1
329	CD83	1	1
330	CDA	1	1
331	CDC14B	1	1
332	CDC16	1	1
333	CDC27	1	1
334	CDC34	1	1
335	CDC5L	1	1
336	CDC73	1	1
337	CDCA7	1	1
338	CDH11	1	1
339	CDH2	1	1
340	CDK20	1	1
341	CDK4	1	1
342	CDK5R1	1	1
343	CDK8	1	1
344	CDKN1B	1	1
345	CDKN2C	1	1
346	CEACAM1	1	1
347	CEBPD	1	1
348	CENPS	1	1
349	CES3A	1	1
350	CFB
351	CFD	1	1
352	CFLAR	1	1
353	CHCHD3	1	1
354	CHEK2	1	1
355	CHI3L1	1	1
356	CIDEB	1	1
357	CLDN3	1	1
358	CLEC10A	1	1
359	CLEC11A	1	1
360	CLEC4A3	1	1
361	CLPX	1	1
362	COCH	1	1
363	COL11A2	1	1
364	COL15A1	1	1
365	COL17A1	1	1
366	COL18A1	1	1
367	COL1A1	1	1
368	COL20A1	1	1
369	COL4A1	1	1
370	COL5A2	1	1
371	COL6A1	1	1
372	COL6A2	1	1
373	COL6A3	1	1
374	COL7A1	1	1
375	COPE	1	1
376	COX15	1	1
377	COX17	1	1
378	CP	1	1
379	CPT2	1	1
380	CREG1	1	1
381	CTBP1	1	1
382	CTCF	1	1
383	CTNND2	1	1
384	CTSS	1	1
385	CTTN	1	1
386	CXCL1	1	1
387	CXCL14	1	1
388	CXCL5	1	1
389	CXCR6	1	1
390	CYBB	1	1
391	CYP19A1	1	1
392	CYP1A1	1	1
393	CYP27B1	1	1
394	CYP2C12	1	1
395	CYP2D6	1	1
396	CYP4A22	1	1
397	CYP7A1	1	1
398	D1ERTD692	1	1
399	DAPK1	1	1
400	DBF4
401	DCN	1	1
402	DCTD	1	1
403	DDX23	1	1
404	DEDD	1	1
405	DHCR24	1	1
406	DHCR7	1	1
407	DMTF1	1	1
408	DNASE1L3	1	1
409	DSP	1	1
410	DST	1	1
411	DUSP3	1	1
412	DVL2	1	1
413	E2F1	1	1
414	E2F3	1	1
415	E2F4	1	1
416	E2F5	1	1
417	ECH1	1	1
418	ECM1	1	1
419	EEF2	1	1
420	EFCAB7	1	1
421	EFEMP1	1	1
422	EFNA1	1	1
423	EGFL6	1	1
424	EHF	1	1
425	EIF2AK3	1	1
426	EIF4A1	1	1
427	EIF5A	1	1
428	ELK1	1	1
429	ELMO3	1	1
430	EMP1	1	1
431	EMP3	1	1
432	ENPP2	1	1
433	EPHX2	1	1
434	EPO	1	1
435	ERBB3	1	1
436	ERBB4	1	1
437	ERCC5	1	1
438	F13A1	1	1
439	FABP1	1	1
440	FABP3	1	1
441	FAM234B	1	1
442	FAM3C	1	1
443	FANCL	1	1
444	FBN1	1	1
445	FBXO5	1	1
446	FCGR1	1	1
447	FCGR2B	1	1
448	FCGR3	1	1
449	FDFT1	1	1
450	FDPS
451	FGB	1	1
452	FGF2	1	1
453	FGF5	1	1
454	FGF7	1	1
455	FGFBP1	1	1
456	FGFRL1	1	1
457	FHL1	1	1
458	FIS1	1	1
459	FKBP1A	1	1
460	FKBP3	1	1
461	FLT1	1	1
462	FRAS1	1	1
463	FSCN1	1	1
464	FSHR	1	1
465	FTH1	1	1
466	FTL	1	1
467	FURIN	1	1
468	G6PC1	1	1
469	GALNT7	1	1
470	GAMT	1	1
471	GCHFR	1	1
472	GCKR	1	1
473	GFPT1	1	1
474	GFRA1	1	1
475	GJB2	1	1
476	GJB6	1	1
477	GNA13	1	1
478	GPC3	1	1
479	GPI	1	1
480	GPNMB	1	1
481	GPR35	1	1
482	GSN	1	1
483	GSTM1	1	1
484	GSTM5	1	1
485	GSTT1	1	1
486	GTF2I	1	1
487	GTSE1	1	1
488	GUSB	1	1
489	H2-AA	1	1
490	H2-DMA	1	1
491	H2-M3	1	1
492	H2-T23	1	1
493	HACL1	1	1
494	HDAC4	1	1
495	HDAC9	1	1
496	HES1	1	1
497	HMBS	1	1
498	HMCN1	1	1
499	HMGCS2	1	1
500	HMGN3
501	HMMR	1	1
502	HNRNPA2B1	1	1
503	HNRNPAB	1	1
504	HNRNPH1	1	1
505	HNRNPK	1	1
506	HOOK1	1	1
507	HRAS	1	1
508	HSD17B4	1	1
509	HSPA1L	1	1
510	HSPA5	1	1
511	HSPA7	1	1
512	HSPB3	1	1
513	IER3	1	1
514	IFI30	1	1
515	IFNA1	1	1
516	IFNG	1	1
517	IGFBP6	1	1
518	IL13RA2	1	1
519	IL17RB	1	1
520	IL1R1	1	1
521	IL1RN	1
522	INSIG1	1	1
523	IP6K1	1	1
524	IRF3	1	1
525	IRF5	1	1
526	ISG15	1	1
527	ITGA1	1	1
528	ITGA2	1	1
529	ITGB1	1	1
530	ITGB1BP1	1	1
531	ITGB1BP3	1	1
532	ITGB5	1	1
533	ITGB6	1	1
534	ITIH2	1	1
535	ITM2B	1	1
536	KCNJ16	1	1
537	KCNK3	1	1
538	KCNMA1	1	1
539	KDM4B	1	1
540	KEAP1	1	1
541	KIF3A	1	1
542	KRAS	1	1
543	KRT13	1	1
544	KRT18	1	1
545	KRT19	1	1
546	KRT23	1	1
547	KRT7	1	1
548	LAMA2	1	1
549	LAMP2	1	1
550	LBP
551	LCP2	1	1
552	LDLR	1	1
553	LGALS4	1	1
554	LIFR	1	1
555	LIG1	1	1
556	LILRB4	1	1
557	LINC00672	1	1
558	LINGO3	1	1
559	LITAF	1	1
560	LOX	1	1
561	LRP5	1	1
562	LRP6	1	1
563	LTBP2	1	1
564	LY6C	1	1
565	MADD	1	1
566	MAP2K3	1	1
567	MAP3K14	1	1
568	MAP3K2	1	1
569	MAP3K7	1	1
570	MAPK13	1	1
571	MAPKAPK5	1	1
572	MARVELD1	1	1
573	MATK	1	1
574	MCL1	1	1
575	MCPT1	1	1
576	MDM2	1	1
577	MED1	1	1
578	MED13L	1	1
579	MED4	1	1
580	MELK	1	1
581	MEN1	1	1
582	METRN	1	1
583	MFAP5	1	1
584	MFN2	1	1
585	MGMT	1	1
586	MICB	1	1
587	MIR1305	1	1
588	MIR20A	1	1
589	MIR365A	1	1
590	MIR365B	1	1
591	MIR433	1	1
592	MIR488	1	1
593	MIR874	1	1
594	MLEC	1	1
595	MMP10	1	1
596	MMP16	1	1
597	MMP17	1	1
598	MMP2	1	1
599	MOK	1	1
600	MPHOSPH6
601	MPP3	1	1
602	MRC1	1	1
603	MRPL40	1	1
604	MRPL57	1	1
605	MRPS15	1	1
606	MRPS18B	1	1
607	MSMO1	1	1
608	MT1E	1	1
609	MT2A	1	1
610	MTOR	1	1
611	MYO5A	1	1
612	NAV3	1	1
613	NCAPG	1	1
614	NCOA3	1	1
615	NDUFA1	1	1
616	NDUFA13	1	1
617	NDUFA3	1	1
618	NDUFB2	1	1
619	NDUFB7	1	1
620	NDUFS8	1	1
621	NDUFV1	1	1
622	NES	1	1
623	NEUROD4	1	1
624	NFKB2	1	1
625	NFKBIA	1	1
626	NKAIN1	1	1
627	NME1	1	1
628	NME4	1	1
629	NOD1	1	1
630	NOL5	1	1
631	NPM1	1	1
632	NPY	1	1
633	NRAS	1	1
634	NRP1	1	1
635	NUDT12	1	1
636	NUDT15	1	1
637	NUDT4	1	1
638	NUPR1	1	1
639	NUS1	1	1
640	NUSAP1	1	1
641	OBP3	1	1
642	OGG1	1	1
643	OGN	1	1
644	OLFML3	1	1
645	OSBPL10	1	1
646	OSMR	1	1
647	OSR2	1	1
648	PADI2	1	1
649	PAPLN	1	1
650	PAWR
651	PCCA	1	1
652	PCCB	1	1
653	PCOLCE	1	1
654	PDPK1	1	1
655	PERP	1	1
656	PHGDH	1	1
657	PI3	1	1
658	PIK3C2A	1	1
659	PKD2	1	1
660	PKLR	1	1
661	PKM	1	1
662	PKP2	1	1
663	PLA2G2A	1	1
664	PLA2G2D	1	1
665	PLCE1	1	1
666	PLK1	1	1
667	PLK4	1	1
668	PLPP1	1	1
669	PLPP2	1	1
670	PMP22	1	1
671	POLK	1	1
672	POMZP3	1	1
673	POR	1	1
674	PPIB	1	1
675	PPP1CB	1	1
676	PPP1R12A	1	1
677	PPP1R9A	1	1
678	PPT1	1	1
679	PRC1	1	1
680	PRDM1	1	1
681	PRDM4	1	1
682	PRDX2	1	1
683	PRKCD	1	1
684	PRKCE	1	1
685	PRL2B1	1	1
686	PRRG4	1	1
687	PSA	1	1
688	PSAP	1	1
689	PSMA4	1	1
690	PSMB1	1	1
691	PSMB6	1	1
692	PSMB9	1	1
693	PTGER4	1	1
694	PTGES3	1	1
695	PTK6	1	1
696	PTPN13	1	1
697	PTPN7	1	1
698	PTTG1	1	1
699	QRICH1	1	1
700	QSOX1
701	RAB34	1	1
702	RAC1	1	1
703	RAD23A	1	1
704	RAMP1	1	1
705	RAPGEF5	1	1
706	RBBP9	1	1
707	RBP1	1	1
708	RFC5	1	1
709	RFX5	1	1
710	RFXANK	1	1
711	RHOT2	1	1
712	RIPK2	1	1
713	RNF19A	1	1
714	ROCK1	1	1
715	RPL10	1	1
716	RPL22L1	1	1
717	RPL23A	1	1
718	RPLP1	1	1
719	RPS26L	1	1
720	RPS6KB1	1	1
721	RRM2	1	1
722	RRM2B	1	1
723	RS1	1	1
724	RSRP1	1	1
725	RT1-EC2	1	1
726	RUVBL2	1	1
727	S100A4	1	1
728	SCUBE2	1	1
729	SDC2	1	1
730	SELP	1	1
731	SERPINA3N	1	1
732	SERPINB2	1	1
733	SERPINE1	1	1
734	SERPINF1	1	1
735	SGCB	1	1
736	SGK1	1	1
737	SH2D2A	1	1
738	SH3BP2	1	1
739	SIGMAR1	1	1
740	SIRT2	1	1
741	SIRT6	1	1
742	SKIC8	1	1
743	SKP2	1	1
744	SLC12A2	1	1
745	SLC1A1	1	1
746	SLC1A2	1	1
747	SLC1A3	1	1
748	SLC22A18	1	1
749	SLC22A7	1	1
750	SLC25A4
751	SLC28A2	1	1
752	SLC31A1	1	1
753	SLC6A20	1	1
754	SLC9A1	1	1
755	SMAD3	1	1
756	SMC3	1	1
757	SMOC1	1	1
758	SNAPC1	1	1
759	SNED1	1	1
760	SNRNP25	1	1
761	SNRPA1	1	1
762	SNX10	1	1
763	SOX2	1	1
764	SP140	1	1
765	SPINT2	1	1
766	SPOCK1	1	1
767	SPOCK2	1	1
768	SRGN	1	1
769	SRI	1	1
770	SRPRA	1	1
771	SRXN1	1	1
772	STC1	1	1
773	STIP1	1	1
774	STMN1	1	1
775	STRA6	1	1
776	SUB1	1	1
777	SUCLA2	1	1
778	SULT2A6	1	1
779	TACC3	1	1
780	TACR1	1
781	TACR2	1
782	TAP1	1	1
783	TDG	1	1
784	TFAP2C	1	1
785	TFF1	1	1
786	TFPI2	1	1
787	TGFBI	1	1
788	THBD	1	1
789	THNSL2	1	1
790	THY1	1	1
791	TIA1	1	1
792	TIMM13	1	1
793	TIMM22	1	1
794	TIMP1	1	1
795	TIMP4	1	1
796	TJP3	1	1
797	TK1	1	1
798	TLR1	1	1
799	TLR2	1	1
800	TLR3
801	TLR5	1	1
802	TLR6	1	1
803	TLR7	1	1
804	TLR8	1	1
805	TMEM134	1	1
806	TMEM135	1	1
807	TMEM168	1	1
808	TMEM59	1	1
809	TNC	1	1
810	TNFAIP3	1	1
811	TNFRSF21	1	1
812	TNFRSF25	1	1
813	TNFRSF8	1	1
814	TNFRSF9	1	1
815	TNFSF10	1	1
816	TNFSF13	1	1
817	TNFSF13B	1	1
818	TOP1	1	1
819	TPD52	1	1
820	TRADD	1	1
821	TRAF1	1	1
822	TRAF3	1	1
823	TRAF4	1	1
824	TRAF5	1	1
825	TRIM2	1	1
826	TRIM68	1	1
827	TRIOBP	1	1
828	TRPC3	1	1
829	TSC22D3	1	1
830	TUBB	1	1
831	UBE2L6	1	1
832	UCHL1	1	1
833	UCHL5	1	1
834	UMPS	1	1
835	UNG	1	1
836	UROD	1	1
837	USP5	1	1
838	VAMP8	1	1
839	VCAN	1	1
840	VCL	1	1
841	VEGFC	1	1
842	VEGFD	1	1
843	VIM	1	1
844	VIT	1	1
845	WDR35	1	1
846	WIF1	1	1
847	WNT3	1	1
848	WNT3A	1	1
849	WNT4	1	1
850	WRAP73
851	WSB2	1	1
852	XBP1	1	1
853	XPO1	1	1
854	XRCC5	1	1
855	YWHAQ	1	1
856	ZEB1	1	1
857	ZFP36L2	1	1
858	ZFP385A	1	1
859	ZFP429	1	1
860	ZFP52	1	1
861	ZNF552	1	1
862	ZRANB2

## Sheet: SwissTargetPrediction
Target	Common name	Uniprot ID	ChEMBL ID	Target Class	Probability*	Known actives (3D/2D)
Cholecystokinin A receptor	CCKAR	P32238	CHEMBL1901	Family A G protein-coupled receptor	0.913079	11 / 1
Neurokinin 2 receptor	TACR2	P21452	CHEMBL2327	Family A G protein-coupled receptor	0.913079	157 / 2
Delta opioid receptor	OPRD1	P41143	CHEMBL236	Family A G protein-coupled receptor	0.913079	141 / 5
Tubulin beta-3 chain	TUBB3	Q13509	CHEMBL2597	Structural protein	0.913079	1 / 1
P-glycoprotein 1	ABCB1	P08183	CHEMBL4302	Primary active transporter	0.913079	282 / 40
Proto-oncogene tyrosine-protein kinase MER	MERTK	Q12866	CHEMBL5331	Kinase	0.913079	53 / 1
Growth hormone-releasing hormone receptor	GHRHR	Q02643	CHEMBL2032	Family B G protein-coupled receptor	0.150578	1 / 1
Epidermal growth factor receptor erbB1	EGFR	P00533	CHEMBL203	Kinase	0.150578	423 / 1
Cytochrome P450 3A4	CYP3A4	P08684	CHEMBL340	Cytochrome P450	0.150578	24 / 2
Endothelin receptor ET-A (by homology)	EDNRA	P25101	CHEMBL252	Family A G protein-coupled receptor	0.0642388	133 / 2
Complement factor D	CFD	P00746	CHEMBL2176771	Protease	0.0642388	119 / 0
Phosphodiesterase 10A	PDE10A	Q9Y233	CHEMBL4409	Phosphodiesterase	0.0642388	466 / 0
Proteasome subunit beta type-8	PSMB8	P28062	CHEMBL5620	Protease	0.0642388	34 / 0
3-phosphoinositide dependent protein kinase-1	PDPK1	O15530	CHEMBL2534	Kinase	0.0642388	73 / 0
CDK2/Cyclin A	CCNA2 CDK2	P20248 P24941	CHEMBL3038469	Kinase	0.0642388	74 / 0
Prostate specific antigen	KLK3	P07288	CHEMBL2099	Protease	0.0642388	11 / 0
Acyl coenzyme A:cholesterol acyltransferase 2	SOAT2	O75908	CHEMBL4465	Enzyme	0.0642388	71 / 0
Tyrosine-protein kinase receptor FLT3	FLT3	P36888	CHEMBL1974	Kinase	0.0642388	96 / 0
Calpain 1	CAPN1 CAPNS1	P07384 P04632	CHEMBL2111357	Protease	0.0642388	16 / 0
Calpain 2	CAPN2	P17655	CHEMBL2382	Protease	0.0642388	39 / 0
MAP kinase p38 alpha	MAPK14	Q16539	CHEMBL260	Kinase	0.0642388	304 / 0
Calpain 1	CAPN1	P07384	CHEMBL3891	Protease	0.0642388	70 / 0
Cathepsin E	CTSE	P14091	CHEMBL3092	Protease	0.0642388	24 / 0
Pepsin A	PGA5	P0DJD9	CHEMBL3295	Protease	0.0642388	14 / 0
Gamma-secretase	PSEN2 PSENEN NCSTN APH1A PSEN1 APH1B	P49810 Q9NZ42 Q92542 Q96BI3 P49768 Q8WW43	CHEMBL2094135	Protease	0.0642388	86 / 0
Tyrosine-protein kinase SYK	SYK	P43405	CHEMBL2599	Kinase	0.0642388	499 / 0
Proteasome subunit beta type-9	PSMB9	P28065	CHEMBL1944495	Enzyme	0.0642388	17 / 0
26S proteosome	SEM1 PSMD8 PSMD4 PSMD13 PSMD7 PSMD6 PSMD11 PSMD12 PSMD3 PSMD2 PSMC5 PSMC3 PSMC6 PSMC4 PSMC1 PSMC2 ADRM1 PSMD14 PSMD1 PSMB7 PSMB4 PSMB3 PSMB11 PSMB10 PSMA8 PSMA7 PSMA6 PSMA5 PSMA4 PSMA3 PSMA2 PSMA1 PSMB6 PSMB9 PSMB8 PSMB5 PSMB1 PSMB2	P60896 P48556 P55036 Q9UNM6 P51665 Q15008 O00231 O00232 O43242 Q13200 P62195 P17980 P62333 P43686 P62191 P35998 Q16186 O00487 Q99460 Q99436 P28070 P49720 A5LHX3 P40306 Q8TAA3 O14818 P60900 P28066 P25789 P25788 P25787 P25786 P28072 P28065 P28062 P28074 P20618 P49721	CHEMBL2364701	Protease	0.0642388	8 / 0
Dual specificity mitogen-activated protein kinase kinase 1	MAP2K1	Q02750	CHEMBL3587	Kinase	0.0642388	141 / 0
Transmembrane domain-containing protein TMIGD3	TMIGD3	P0DMS9	CHEMBL3712907	Unclassified protein	0.0642388	29 / 0
ADAM17	ADAM17	P78536	CHEMBL3706	Protease	0.0642388	173 / 0
Type-1 angiotensin II receptor	AGTR1	P30556	CHEMBL227	Family A G protein-coupled receptor	0.0642388	94 / 0
Tyrosine-protein kinase ITK/TSK	ITK	Q08881	CHEMBL2959	Kinase	0.0642388	57 / 0
Apoptosis regulator Bcl-X	BCL2L1	Q07817	CHEMBL4625	Other ion channel	0.0642388	80 / 0
TNF-alpha	TNF	P01375	CHEMBL1825	Secreted protein	0.0642388	30 / 0
Matrix metalloproteinase 9	MMP9	P14780	CHEMBL321	Protease	0.0642388	170 / 0
Matrix metalloproteinase 2	MMP2	P08253	CHEMBL333	Protease	0.0642388	202 / 0
Mitogen-activated protein kinase kinase kinase 14	MAP3K14	Q99558	CHEMBL5888	Kinase	0.0642388	187 / 0
Adenosine A1 receptor	ADORA1	P30542	CHEMBL226	Family A G protein-coupled receptor	0.0642388	640 / 0
Acetyl-coenzyme A transporter 1	SLC33A1	O00400	CHEMBL3638338	Electrochemical transporter	0.0642388	86 / 0
Calcitonin gene-related peptide type 1 receptor	CALCRL	Q16602	CHEMBL3798	Family B G protein-coupled receptor	0.0642388	32 / 0
C-C chemokine receptor type 5	CCR5	P51681	CHEMBL274	Family A G protein-coupled receptor	0.0642388	17 / 0
Cyclin-dependent kinase 4	CDK4	P11802	CHEMBL331	Kinase	0.0642388	112 / 0
Proteasome Macropain subunit MB1	PSMB5	P28074	CHEMBL4662	Protease	0.0642388	16 / 0
Adenosine A3 receptor	ADORA3	P0DMS8	CHEMBL256	Family A G protein-coupled receptor	0.0642388	573 / 0
Protein kinase C eta	PRKCH	P24723	CHEMBL3616	Kinase	0.0642388	20 / 0
Protein kinase C theta	PRKCQ	Q04759	CHEMBL3920	Kinase	0.0642388	38 / 0
Cyclin-dependent kinase 5/CDK5 activator 1	CDK5R1 CDK5	Q15078 Q00535	CHEMBL1907600	Kinase	0.0642388	52 / 0
Cyclin-dependent kinase 2/cyclin A	CDK2 CCNA1 CCNA2	P24941 P78396 P20248	CHEMBL2094128	Other cytosolic protein	0.0642388	56 / 0
CDK9/cyclin T1	CDK9 CCNT1	P50750 O60563	CHEMBL2111389	Other cytosolic protein	0.0642388	32 / 0
Dual-specificity tyrosine-phosphorylation regulated kinase 1A	DYRK1A	Q13627	CHEMBL2292	Kinase	0.0642388	28 / 0
Casein kinase I alpha	CSNK1A1	P48729	CHEMBL2793	Kinase	0.0642388	9 / 0
Interleukin-1 receptor-associated kinase 4	IRAK4	Q9NWZ3	CHEMBL3778	Kinase	0.0642388	82 / 0
Phosphodiesterase 2A	PDE2A	O00408	CHEMBL2652	Phosphodiesterase	0.0642388	34 / 0
Phosphodiesterase 4B	PDE4B	Q07343	CHEMBL275	Phosphodiesterase	0.0642388	87 / 0
Coagulation factor XI	F11	P03951	CHEMBL2820	Protease	0.0642388	28 / 0
Interleukin-8 receptor B	CXCR2	P25025	CHEMBL2434	Family A G protein-coupled receptor	0.0642388	117 / 0
Protein phosphatase 2A regulatory subunit B'	PTPA	Q15257	CHEMBL2505	Phosphatase	0.0642388	2 / 0
Adenosine A2a receptor	ADORA2A	P29274	CHEMBL251	Family A G protein-coupled receptor	0.0642388	490 / 0
Ephrin receptor	EPHB4	P54760	CHEMBL5147	Kinase	0.0642388	42 / 0
Transient receptor potential cation channel subfamily V member 4 (by homology)	TRPV4	Q9HBA0	CHEMBL3119	Voltage-gated ion channel	0.0642388	3 / 0
Chromobox protein homolog 7	CBX7	O95931	CHEMBL1764946	Reader	0.0642388	15 / 0
Hepatocyte growth factor receptor	MET	P08581	CHEMBL3717	Kinase	0.0642388	198 / 0
Heat shock protein HSP 90-beta	HSP90AB1	P08238	CHEMBL4303	Other cytosolic protein	0.0642388	60 / 0
Cathepsin (B and K)	CTSB	P07858	CHEMBL4072	Protease	0.0642388	49 / 0
Fibroblast activation protein alpha	FAP	Q12884	CHEMBL4683	Protease	0.0642388	1 / 0
Serine/threonine-protein kinase B-raf	BRAF	P15056	CHEMBL5145	Kinase	0.0642388	88 / 0
Heat shock protein 75 kDa, mitochondrial	TRAP1	Q12931	CHEMBL1075132	Other cytosolic protein	0.0642388	3 / 0
Receptor protein-tyrosine kinase erbB-2	ERBB2	P04626	CHEMBL1824	Kinase	0.0642388	150 / 0
Serine/threonine-protein kinase Aurora-B	AURKB	Q96GD4	CHEMBL2185	Kinase	0.0642388	136 / 0
26S proteosome	PSMB10	P40306	CHEMBL3317334	Unclassified protein	0.0642388	2 / 0
Heat shock protein HSP 90-alpha	HSP90AA1	P07900	CHEMBL3880	Other cytosolic protein	0.0642388	77 / 0
Serine/threonine-protein kinase Aurora-A	AURKA	O14965	CHEMBL4722	Kinase	0.0642388	208 / 0
Liver glycogen phosphorylase	PYGL	P06737	CHEMBL2568	Enzyme	0.0642388	75 / 0
PI3-kinase p110-gamma subunit	PIK3CG	P48736	CHEMBL3267	Enzyme	0.0642388	226 / 0
Histone deacetylase 6	HDAC6	Q9UBN7	CHEMBL1865	Eraser	0.0642388	44 / 0
Adenosine A2b receptor	ADORA2B	P29275	CHEMBL255	Family A G protein-coupled receptor	0.0642388	56 / 0
PI3-kinase p110-beta subunit	PIK3CB	P42338	CHEMBL3145	Enzyme	0.0642388	191 / 0
Histone deacetylase 1	HDAC1	Q13547	CHEMBL325	Eraser	0.0642388	87 / 0
Pepsinogen C	PGC	P20142	CHEMBL2136	Protease	0.0642388	3 / 0
PI3-kinase p110-delta subunit	PIK3CD	O00329	CHEMBL3130	Enzyme	0.0642388	199 / 0
Hexokinase type IV	GCK	P35557	CHEMBL3820	Enzyme	0.0642388	106 / 0
Inosine-5'-monophosphate dehydrogenase 2	IMPDH2	P12268	CHEMBL2002	Oxidoreductase	0.0642388	63 / 0
Cyclin-dependent kinase 2/cyclin E	CCNE2 CDK2 CCNE1	O96020 P24941 P24864	CHEMBL2094126	Other cytosolic protein	0.0642388	46 / 0
Proteinase-activated receptor 1	F2R	P25116	CHEMBL3974	Family A G protein-coupled receptor	0.0642388	40 / 0
Glucocorticoid receptor	NR3C1	P04150	CHEMBL2034	Nuclear receptor	0.0642388	88 / 0
Kinesin-1 heavy chain/ Tyrosine-protein kinase receptor RET	RET	P07949	CHEMBL2041	Kinase	0.0642388	31 / 0
Muscarinic acetylcholine receptor M1	CHRM1	P11229	CHEMBL216	Family A G protein-coupled receptor	0.0642388	75 / 0
Serotonin 2c (5-HT2c) receptor	HTR2C	P28335	CHEMBL225	Family A G protein-coupled receptor	0.0642388	64 / 0
c-Jun N-terminal kinase 1	MAPK8	P45983	CHEMBL2276	Kinase	0.0642388	128 / 0
Matrix metalloproteinase 8	MMP8	P22894	CHEMBL4588	Protease	0.0642388	83 / 0
Protein kinase C alpha	PRKCA	P17252	CHEMBL299	Kinase	0.0642388	142 / 42
Nicotinamide phosphoribosyltransferase	NAMPT	P43490	CHEMBL1744525	Enzyme	0.0642388	41 / 0
Eukaryotic initiation factor 4A-I	EIF4A1	P60842	CHEMBL2052028	Hydrolase	0.0642388	10 / 0
Transforming protein p21/H-Ras-1	HRAS	P01112	CHEMBL2167	Other cytosolic protein	0.0642388	7 / 0
Matrix metalloproteinase 13	MMP13	P45452	CHEMBL280	Protease	0.0642388	252 / 0
Matrix metalloproteinase 14	MMP14	P50281	CHEMBL3869	Protease	0.0642388	102 / 0
Coagulation factor VII	F7	P08709	CHEMBL3991	Protease	0.0642388	20 / 0
Endothelin receptor ET-B	EDNRB	P24530	CHEMBL1785	Family A G protein-coupled receptor	0.0642388	83 / 0
Serine/threonine-protein kinase Aurora-C	AURKC	Q9UQB9	CHEMBL3935	Kinase	0.0642388	9 / 0

## Sheet: Binding DB
Epidermal growth factor receptor	EGFR
Growth hormone-releasing hormone receptor	GHRHR
Integrin alpha-V/beta-3	ITGB3
Kinesin-like protein KIF11	KIF11
Solute carrier organic anion transporter family member 1B1	SLCO1B1
Solute carrier organic anion transporter family member 1B3	SLCO1B3
Tubulin beta chain	TUBB
Tubulin beta-3 chain	TUBB3

## Sheet: TargetNet
View	P26358	DNA (cytosine-5)-methyltransferase 1	0.82	DNMT1
View	P08684	Cytochrome P450 3A4	0.653	CYP3A4
View	P24468	COUP transcription factor 2	0.083	NR2F2
View	Q9HC97	G-protein coupled receptor 35	0.065	GPR35
View	O14672	Disintegrin and metalloproteinase domain-containing protein 10	0.012	ADAM10
View	P08311	Cathepsin G	0.001	CTSG
View	P35398	Nuclear receptor ROR-alpha	0.001	RORA
