# Supplementary material for: Mechanism of action of paclitaxel for treating glioblastoma based on single-cell RNA sequencing data and network pharmacology
Source: Front Pharmacol. 2022 Nov 21;13:1076958. doi: 10.3389/fphar.2022.1076958 (PMC9727555; doi:10.3389/fphar.2022.1076958)
Supplement: Supplementary file 2 [file Table2.XLS]

id	logFC	AveExpr	t	P.Value	adj.P.Val	B
SLC30A3	-3.97004544276271	5.98701087115872	-18.7123194640548	1.31840796249977e-34	3.07492289093821e-30	67.9306578004041
BC035096	-3.71208374171936	4.51322541336106	-15.0507812891058	1.47975507375571e-27	1.72561637926023e-23	52.0881498707476
NDC80	5.0741434332912	6.83256895497754	14.947914313541	2.39205476161879e-27	1.85966310684117e-23	51.6176254744308
SERTM1	-3.03620602228923	7.88476542217452	-14.2461739056997	6.55079960470659e-26	3.8196074795143e-22	48.3725523993085
GNB2L1	1.51793408499029	12.441275138929	13.9282308409236	2.99077255574611e-25	1.39507576635333e-21	46.8825869640173
NOTCH2NL	2.04289917515841	11.7321103222905	13.8831612115687	3.71252354241463e-25	1.44311977632894e-21	46.6704148031809
RPLP0	1.11906714771042	13.8096734675243	13.8329292675061	4.7252469665851e-25	1.57438478573806e-21	46.4336620949357
TOP2A	5.48969409702069	7.72609648605606	13.6572333229012	1.10097305162323e-24	2.98927539670513e-21	45.6032898233856
NES	3.10298573770546	10.9657851193365	13.647569828159	1.15351706771625e-24	2.98927539670513e-21	45.5575161763651
VIM	1.90496249897838	12.9369822997791	13.5765155620575	1.62567793465356e-24	3.74843671969901e-21	45.2206254857331
ANXA5	1.79064430714731	12.7297439104804	13.5591642640692	1.76790309637221e-24	3.74843671969901e-21	45.138271269053
BTG1	1.59811926345964	11.5029773346269	13.4408490061656	3.13472236892062e-24	6.09259415086131e-21	44.5758187203038
CPLX3	-1.51260073495666	7.23549410821831	-13.3536537623813	4.78548932786477e-24	8.56729303688314e-21	44.1603170804639
CD99	2.05046130268879	12.8113841416696	13.3388339683221	5.14265328286944e-24	8.56729303688314e-21	44.0896154009493
SNRPG	1.36643227238156	11.849815805125	13.3229374661968	5.55559275660711e-24	8.63820599082318e-21	44.0137504801429
TSPAN6	1.92279936435003	10.5677698917734	13.1059500619881	1.59854683990292e-23	2.33018174669098e-20	42.9754819030447
LY86-AS1	-1.59015467016087	7.00535531584935	-12.9829769715425	2.91588042973173e-23	4.00041642721372e-20	42.3848628021884
SST	-3.72680011020882	8.9430606477487	-12.9376757166782	3.63997299374038e-23	4.71639389627816e-20	42.1668954744991
UHRF1	3.98842256422836	9.87913676099237	12.9132272674506	4.10318934579875e-23	5.03677290063496e-20	42.0491746549911
RPS2	1.18447296551937	13.6725651597411	12.8705813723348	5.05740163011646e-23	5.78095298467691e-20	41.8436871367429
GABRA5	-2.9806244983381	8.02533138807106	-12.8647104835412	5.20516282974811e-23	5.78095298467691e-20	41.8153841421408
WEE1	3.1023124098139	9.41508538442845	12.8133623870761	6.69705223298214e-23	7.09978860135648e-20	41.5676927308603
CRH	-2.97919334936595	6.45058840097222	-12.7686200061725	8.34338356446081e-23	8.46055369017041e-20	41.3516518746206
RPS19	1.26977996649218	13.3045557825659	12.7296430076236	1.01057241560958e-22	9.82065852052592e-20	41.1632885516916
LOC102724250	1.71011011903355	9.82269800927669	12.7160387230419	1.0805142318922e-22	1.00803333721687e-19	41.0975083680111
CCKBR	-1.8240719795811	7.78459340913389	-12.7073700358638	1.12759588959412e-22	1.0114968820386e-19	41.0555836368289
SEMA4A	-1.68255122825379	8.1208497176469	-12.6443764225944	1.53761594240575e-22	1.32821543054553e-19	40.7507060945314
P4HB	1.48178534630934	11.8318756832115	12.5714476254153	2.20284956594853e-22	1.83489501523634e-19	40.3972683002865
WDR7	-1.78663847796732	9.52917215273037	-12.5580280159451	2.35363206789366e-22	1.89288830067185e-19	40.3321772882521
SPARC	1.54808422500272	13.0325859238101	12.5294151360965	2.7106290010659e-22	2.10733333972866e-19	40.1933356217624
RASAL1	-2.7893036954382	7.63926816195219	-12.4940295057004	3.2282210479495e-22	2.3736645595463e-19	40.0215237777941
MELK	4.41258270205771	7.81859871385811	12.4922482423421	3.25675367257564e-22	2.3736645595463e-19	40.0128719270834
HTR2C	-2.54919459629551	6.27721452731027	-12.4832476866288	3.40484397820465e-22	2.4063992758687e-19	39.9691504407741
SEC61A2	-1.33026360915501	9.06122565786222	-12.452722924862	3.95928625457642e-22	2.7159539210437e-19	39.82081627191
LRP11	-1.79349993106917	10.2197686277889	-12.4362974376515	4.29425809618054e-22	2.86157090220625e-19	39.7409616168325
RPN2	1.48411428166283	12.3452992471723	12.4171449932313	4.72093660121514e-22	3.05851123194835e-19	39.6478183120495
RAB31	1.34077604462678	12.4070602515196	12.3615623995406	6.21584624698399e-22	3.91816708157858e-19	39.3773170297783
HSD17B10	1.31089124666491	10.9738321516789	12.3506098111907	6.56230009307598e-22	4.02484303283571e-19	39.323981698041
CPNE6	-4.05268684912743	6.77189270340661	-12.3455084602927	6.73021816578454e-22	4.02484303283571e-19	39.2991362055429
EIF4EBP1	3.15824694140246	8.6419185296803	12.3332214325445	7.15257897072309e-22	4.17048998335437e-19	39.2392842173464
HMGB2	1.90038799408659	10.7612207814948	12.32572094433	7.42337674806734e-22	4.22281502183353e-19	39.2027415716371
SMAD5	1.16900710724859	10.0443737923378	12.3026414240876	8.32290569404624e-22	4.51947960459057e-19	39.0902659532887
GSKIP	-1.06558177218077	10.2735407277193	-12.3024103196014	8.3324453542595e-22	4.51947960459057e-19	39.0891394510169
EZH2	2.99110572532272	8.66478539574961	12.286397974334	9.02084436387758e-22	4.78166257042538e-19	39.0110769301145
MAML2	1.79743347014871	10.1835878624483	12.2554541803533	1.05171054274232e-21	5.45089888630649e-19	38.8601574990779
NOTCH2	1.00681522334203	10.8040857132441	12.2505299541248	1.0777192295992e-21	5.464270780857e-19	38.8361332726613
RHOC	1.94597212929114	10.7896105859213	12.2406954787704	1.13161052834173e-21	5.61543667074772e-19	38.7881466827552
MIR4745	1.97808458264012	10.9369796341455	12.2265923603116	1.2136474876811e-21	5.78434968039271e-19	38.7193168868782
MAPK9	-1.34385289192618	9.81212700004865	-12.2263262290055	1.21525161574087e-21	5.78434968039271e-19	38.7180178760663
LOC100507547	-2.20978540372028	8.75256487390151	-12.2034651114069	1.36129711037863e-21	6.34990650107214e-19	38.6064078484732
SH3GL3	-2.2087253498606	9.2425135290372	-12.1619688609388	1.67287538863409e-21	7.65028876257117e-19	38.4037046729874
PPP1R14B	1.99385283152071	9.74569122264813	12.1540387736048	1.74010889585095e-21	7.80472303421763e-19	38.3649506185899
DYNLT1	1.80088850450052	11.8428489110217	12.1078677116853	2.18905246204968e-21	9.63306991931789e-19	38.1392086836444
MBLAC2	-1.4130167510112	8.44037230568961	-12.0941684706897	2.34339888124146e-21	1.01213133531842e-18	38.0721952092829
FAM73A	-1.43018840924689	9.85939203664987	-12.0684188101938	2.66368363846853e-21	1.12954715454548e-18	37.9461916239571
PTTG1IP	1.32712219324209	12.784464966228	12.0461505456584	2.97588056040705e-21	1.22822805250408e-18	37.8371796998796
TLN2	-1.80912000832378	8.79307194206172	-12.0444141406719	3.00171500204659e-21	1.22822805250408e-18	37.8286775985309
GMNN	1.52279828378413	10.2170999836533	12.0114482784572	3.53719074550438e-21	1.39826948741354e-18	37.6672173680492
PLEKHM3	-1.29575502243216	9.1303485095412	-11.9802636993712	4.13170759244584e-21	1.55497961240289e-18	37.5144002609047
ATOH7	-2.8269200139271	6.13560219542728	-11.9801701754706	4.13363357925564e-21	1.55497961240289e-18	37.5139418378183
POLR2J	1.13292136225083	12.0760596203047	11.8647331838249	7.35149158469091e-21	2.67904434733978e-18	36.9475789446698
RTN3	-1.2679927405484	12.7940471207054	-11.8585955602097	7.58022676880233e-21	2.71990198351964e-18	36.9174370282629
LINC00086	-2.14166832205137	8.29423992987933	-11.8382948849596	8.38887947025354e-21	2.91637643472086e-18	36.8177196092641
PRKCG	-2.08637324516805	7.78162243230959	-11.8379687442307	8.40255366934814e-21	2.91637643472086e-18	36.8161173399701
SEC61A1	1.62266796533887	10.5507688023942	11.8355910999925	8.50291975993733e-21	2.91637643472086e-18	36.8044361661973
PRSS3	-1.72380193733654	8.3815929956641	-11.8308125597155	8.70828495171471e-21	2.94352652070786e-18	36.7809582780009
KCNAB1	-2.13995067943225	8.26803196039046	-11.8278325604329	8.83886613991241e-21	2.94498392830253e-18	36.766316085708
RAB13	1.92586689283947	11.5351522655488	11.781094142824	1.11638514182003e-20	3.66724657220685e-18	36.5365793352766
GSTO2	-1.53647713074434	7.45762664985805	-11.7588724770263	1.2475471390631e-20	3.98259424827836e-18	36.4272940048436
PPP2R2D	-1.79717586703934	7.63201757191082	-11.75631354176	1.26361091786047e-20	3.98259424827836e-18	36.4147068957301
IGFBP2	5.02484924718242	11.2450317118451	11.7472770280063	1.3220158241809e-20	4.11111667564949e-18	36.3702534380111
OPALIN	-3.25461507006237	9.5251357401973	-11.7259795777395	1.47060239021748e-20	4.45439734377172e-18	36.2654607338993
HS3ST4	-2.8140990597047	8.4902189446515	-11.721428692417	1.50446374891422e-20	4.49853948922131e-18	36.2430640812607
TNPO1	1.26456447183369	11.1340835541183	11.7063414051533	1.62241628014815e-20	4.78982467112598e-18	36.168802928943
FLNA	2.35052825455616	10.8517142340841	11.7002616823632	1.67252974908957e-20	4.82193575924872e-18	36.1388732341905
CDH8	-1.83730042389155	7.45191137457784	-11.6768316150498	1.88061178015983e-20	5.34896445715459e-18	36.0235050013074
SPPL2A	1.21719971113237	10.2215741264594	11.6652090709836	1.99327377296723e-20	5.60109930203793e-18	35.9662616383892
INPPL1	1.0722146056906	10.0087581774533	11.6521478292037	2.12797923524204e-20	5.83892467100588e-18	35.901920876123
SYT7	-1.83242531036267	6.57651995302349	-11.6350972847959	2.31766076910311e-20	6.26234818048235e-18	35.8179102319538
PTBP1	1.65950414091702	9.44380384402637	11.633355040892	2.33797298108756e-20	6.26234818048235e-18	35.8093247710156
MPPED1	-1.83309881696275	7.97678919528002	-11.6312421339121	2.36284628856685e-20	6.26234818048235e-18	35.7989124625628
PDE1A	-3.24266511022465	7.95507740840098	-11.628702304901	2.39309680070583e-20	6.27125805425417e-18	35.7863958855165
TM2D3	-1.02363249352386	11.61065617208	-11.6229983705504	2.46245623686173e-20	6.38131853470291e-18	35.7582845693537
NDFIP2	-1.43514109589101	10.1041206115144	-11.6124530698653	2.59603861360384e-20	6.65356138297609e-18	35.7063070106438
EXOC6	-1.00097683302481	8.26279483529485	-11.6093011618288	2.63735843268168e-20	6.6859902962429e-18	35.6907698132997
NEUROD6	-3.88439808568832	7.34359644041651	-11.6047165828225	2.6986398766302e-20	6.7677825637254e-18	35.668169087008
MAP2K4	-1.29749641905212	9.86120416309518	-11.5922168742717	2.87307328565861e-20	7.12858385546976e-18	35.6065414952129
RRM2	3.29201192235273	9.1283034418732	11.5848277130119	2.98146070472738e-20	7.26796128031756e-18	35.5701054524453
AMN1	-1.57251836602848	9.27773911323828	-11.5841521936844	2.99157176568403e-20	7.26796128031756e-18	35.5667742701962
PRRX1	1.99351746959109	9.70656953657863	11.5701527888726	3.20902816212229e-20	7.71589317785341e-18	35.4977320545341
MAST3	-2.62522404722809	9.74749432542895	-11.5601469464054	3.37409935636918e-20	8.03001217230596e-18	35.4483770290533
ATL1	-2.22819439809341	10.9807757364262	-11.5361792890627	3.8049683434136e-20	8.96396734075104e-18	35.3301259113211
ARPP19	-1.15854058936099	12.1570655827082	-11.5334894770495	3.85664393176102e-20	8.99485064204623e-18	35.3168525435137
STYK1	-2.4839861223115	6.73552275905717	-11.5247953602513	4.02853383577733e-20	9.25212445505423e-18	35.2739465022413
UBR3	-1.14529711962202	9.6739351513197	-11.5239184453288	4.04629204825936e-20	9.25212445505423e-18	35.2696185866929
ZC3HAV1	1.32024883585762	9.5583472562203	11.5200424365319	4.12572913559002e-20	9.34217287663747e-18	35.2504883600496
CES4A	-3.57473784718345	6.03726409892135	-11.4954429470851	4.66764754844435e-20	1.04676484396507e-17	35.1290529897756
PABPC1	1.04797872734326	12.4913213935427	11.4933382797043	4.71720219488318e-20	1.04780292182153e-17	35.1186614303924
ABCA1	1.98370126714183	10.3095253190751	11.4627844491033	5.49895925374307e-20	1.20040094716103e-17	34.9677724219898
KIAA1033	1.00116402846924	10.4238824603288	11.4614528911463	5.53583824539318e-20	1.20040094716103e-17	34.9611951783352
KCTD4	-3.22256138853958	7.18948796893884	-11.4606353686171	5.55860319398837e-20	1.20040094716103e-17	34.9571569604496
LRFN2	-2.26047534432522	4.6124575210065	-11.4089149840608	7.20706438430054e-20	1.52809420577311e-17	34.701592157954
SVOP	-2.95204453847011	7.59911817740908	-11.4027499034746	7.43375335009521e-20	1.56195882328172e-17	34.6711173583019
FABP3	-1.64198013159078	7.69876684568009	-11.3983753899572	7.59892586117487e-20	1.57478330444722e-17	34.6494921057011
TMEM132D	-2.40573680517255	8.51609814465536	-11.3975675173099	7.62982949888674e-20	1.57478330444722e-17	34.6454982835555
RP11-710C12.1	-2.38468764786062	7.30303063719001	-11.3952381181108	7.7196434195512e-20	1.57934424100169e-17	34.6339823688775
PCLO	-2.73213768295955	8.1628264011449	-11.3888770929386	7.97033912341767e-20	1.61645408152583e-17	34.6025334521834
C5orf30	-1.38114866837983	9.97741081236614	-11.380560414933	8.31046178375819e-20	1.66126964968711e-17	34.5614119496005
CACNG3	-5.14025085194468	6.51160580436177	-11.3676760646205	8.86634319184743e-20	1.70900596911948e-17	34.4976972203097
F2R	2.36106616175407	9.42789681965474	11.3643717866295	9.01481141726211e-20	1.72338071053118e-17	34.4813554853657
HIF1A	1.10962892871108	13.0990031105971	11.3626580638513	9.09279143340152e-20	1.72415589106686e-17	34.472879780399
YBX1	1.57293769368176	12.1550499716119	11.3533110829904	9.53016591524222e-20	1.79251661000963e-17	34.426648418883
SSTR1	-3.11069336773257	6.29413175519938	-11.3507512295681	9.65358631045049e-20	1.80120474814909e-17	34.4139861154543
GABARAPL1	-2.48870624575773	11.7122365820602	-11.3481353209402	9.78136471394919e-20	1.81056166050347e-17	34.4010461181339
C12orf76	-1.25778660068218	9.50502503599887	-11.3452477681913	9.92438154007729e-20	1.8225696902301e-17	34.3867619022642
PBK	3.8272502687897	8.37343475901731	11.336290008331	1.03815233309571e-19	1.89162709881181e-17	34.3424461835221
GDA	-2.99223428350496	9.32330318166168	-11.3255756080199	1.09561191409132e-19	1.98084935444588e-17	34.2894335948049
FNDC3B	1.75742244229803	9.44159617247015	11.3166307702805	1.14601606206117e-19	2.04317453939607e-17	34.2451710828851
KCNV1	-2.09860802847389	7.43671112688844	-11.3146311309037	1.15759821155288e-19	2.04317453939607e-17	34.2352754323793
DCTN1	-1.0521780232031	11.1482696575757	-11.3141052955617	1.1606633476506e-19	2.04317453939607e-17	34.2326731816685
GRM7	-2.41497466243559	7.44281905107327	-11.3026628440067	1.22941441876536e-19	2.1281443835177e-17	34.1760427213029
PPP4R4	-3.0643843424894	6.44306949622443	-11.3022727222959	1.23182906047631e-19	2.1281443835177e-17	34.1741118099197
HMG20B	1.52789498303915	8.57353195855187	11.2856352874466	1.3393534371586e-19	2.29689266285661e-17	34.0917561855371
ERC2	-3.11708919874284	9.21110665521294	-11.2715335653269	1.43782523399205e-19	2.44776627243771e-17	34.0219395026868
PRKD3	1.30114224155468	8.65432832810458	11.2638499217408	1.49450102065106e-19	2.5258150220757e-17	33.9838933578508
WNK2	-1.16044474959452	7.21751116254271	-11.2508725860585	1.59535490511041e-19	2.67686780229426e-17	33.9196272355905
SYNJ1	-1.55018205976372	9.42465180537298	-11.2285028726921	1.78547824918336e-19	2.9179922563148e-17	33.8088253723152
NUSAP1	3.05495331923784	9.10963947266966	11.2271430152079	1.79774226373228e-19	2.9179922563148e-17	33.8020887830365
SSR4	1.12457505820673	12.1713142976188	11.2267154264272	1.80161593666909e-19	2.9179922563148e-17	33.7999705317684
KIAA0101	2.002613755131	9.52658653828475	11.2092084271639	1.96761211923558e-19	3.14319297650215e-17	33.7132328407026
C1orf216	-1.40769463383804	10.4448499046343	-11.2073708731131	1.98590076768872e-19	3.15082745610912e-17	33.7041277437941
KIAA1045	-2.61065564185513	8.43295245829288	-11.2046420015389	2.01337527997362e-19	3.17283457127194e-17	33.6906058070955
IGFBP7	1.75232060447562	12.5257259491429	11.1994183774117	2.06703420257935e-19	3.23553279911129e-17	33.6647208500927
RASGRF2	-2.31317533027888	8.67044326607167	-11.1907701017863	2.15904154136561e-19	3.35702172461801e-17	33.6218621155831
KIAA0513	-2.56751091574562	8.82152794610937	-11.1842863571595	2.23070317677559e-19	3.44547617165146e-17	33.5897275103406
LPP	1.01942034208838	9.83359913449616	11.1808047941648	2.2701618758706e-19	3.48335430466645e-17	33.5724712867903
RHBDL1	-3.13079725349334	4.93047692603391	-11.1735133556807	2.35508147996913e-19	3.59003695145883e-17	33.5363293823912
SH3GLB2	-1.18553795308079	8.57598143262542	-11.1705796204823	2.39014071949839e-19	3.61982155849747e-17	33.5217867296993
RXFP1	-2.79035263829619	6.89217469282712	-11.1479898350954	2.67821410789128e-19	4.004101771689e-17	33.4097922664205
RTBDN	-2.32122044259787	6.20186946697187	-11.1394032345391	2.7966243415376e-19	4.15450124316443e-17	33.3672147285009
MFSD4	-2.84104422564104	7.86392539521873	-11.1370411256592	2.83010859439434e-19	4.17763435107969e-17	33.3555012661917
PAK1	-2.12034930440661	9.30919898913769	-11.1322633940122	2.8990688568426e-19	4.25251465082641e-17	33.3318080466704
CEBPD	2.11674184823598	11.3692630326853	11.1229835421236	3.03785996489389e-19	4.41870816913598e-17	33.285784866283
ZCCHC12	-2.41735964395784	8.86575917149175	-11.119686240636	3.08876212389159e-19	4.44686413676071e-17	33.2694308705889
SLIT3	-1.25708707272972	7.22971174082827	-11.1159119572931	3.14807765687608e-19	4.47444256839332e-17	33.2507104188691
LIMS1	1.56152834933561	10.6550259128087	11.115463336209	3.15520353119599e-19	4.47444256839332e-17	33.2484852068251
BCL2L12	2.08994180659476	7.40384840232519	11.113888512227	3.18034615439597e-19	4.47444256839332e-17	33.2406738140166
PNMAL2	-4.34834988262866	7.40185790709518	-11.1125188002831	3.20237728210099e-19	4.47444256839332e-17	33.2338797038023
PLTP	1.99852969086967	11.5381845820652	11.1121520682327	3.20830189364073e-19	4.47444256839332e-17	33.2320606050755
SNCG	-2.70616919541595	7.125443530747	-11.1112435811146	3.22302598932417e-19	4.47444256839332e-17	33.2275542111219
LRRC7	-3.71261797574171	6.86326318511603	-11.099844774959	3.41362764409663e-19	4.65590862826115e-17	33.1710086635087
STXBP5	-2.26869330080802	8.57115933973291	-11.0943140392625	3.51013769886062e-19	4.75970590410037e-17	33.1435701096317
OAT	-1.26672715782582	11.8606346916252	-11.0907354858612	3.57403471354347e-19	4.80364478562272e-17	33.1258156750939
PRDX4	1.79011581100445	11.3847878840378	11.0901979089189	3.58373362216847e-19	4.80364478562272e-17	33.1231485127181
RAB40C	-1.01919240819872	8.65529362899109	-11.0798890096796	3.77491314992423e-19	5.00240337475471e-17	33.0719984680184
KIF20A	4.18073094185358	7.10054553069802	11.0757487737601	3.85454073116344e-19	5.07906516796186e-17	33.0514541435973
FEZF2	-2.9149881129978	6.24747131844745	-11.0721270600722	3.92557466925468e-19	5.14360550623747e-17	33.0334820541905
MADD	-1.20179381532993	9.84878321513126	-11.0640507100295	4.08873886530112e-19	5.32746684667139e-17	32.9934021997173
WSCD2	-2.62678601604943	6.7613086586066	-11.0499765211704	4.38948325326499e-19	5.68755099532775e-17	32.9235493168843
RAB3B	-1.92679555835784	6.91539702676992	-11.0301714559766	4.85060557108967e-19	6.25031346599583e-17	32.8252358807504
ACVR1C	-1.82482719885587	8.26324672186478	-11.0138088229667	5.26798234408584e-19	6.7508325390722e-17	32.74399594951
GAD2	-1.95203266299336	7.50488497809541	-11.0049320653247	5.50927543919712e-19	7.00722339575324e-17	32.6999175560981
AJAP1	-1.75156814127645	6.92186134840971	-11.0042544165493	5.52814434171675e-19	7.00722339575324e-17	32.6965524655843
PSMB8	4.10710342920477	8.80399621315787	11.0022174316592	5.58525424021713e-19	7.04134511592347e-17	32.6864370026373
GNG5	1.22451634681958	12.2268663927517	11.0008917663085	5.62273838864464e-19	7.05049072249241e-17	32.6798537712926
GNAI3	1.21882611582202	10.4619105750304	10.9937946978856	5.82774191686487e-19	7.21574074007957e-17	32.6446083805007
HSPA12A	-2.801382330406	8.75450071655098	-10.9931293900586	5.84733953554448e-19	7.21574074007957e-17	32.6413042085776
HLA-C	1.40798605231823	13.2553642557586	10.9879681347716	6.00163198084778e-19	7.32858966959752e-17	32.6156707142463
LINGO2	-2.03357198387867	7.8411659606244	-10.9841958435283	6.11697637816699e-19	7.43053333687441e-17	32.5969347194613
AAK1	-1.22411537323973	9.31075209201154	-10.9784359012239	6.29739592008099e-19	7.61006036497663e-17	32.5683252407644
HTR2A	-3.09253072554949	8.44628169878235	-10.973783558326	6.44700703242858e-19	7.75069819676968e-17	32.5452160047953
BTRC	-1.25383618339628	8.43477417493553	-10.9593701099154	6.93350446043218e-19	8.29282689900819e-17	32.4736145413669
EHD3	-1.67209980593136	9.26070690295137	-10.9576430926101	6.99421134504435e-19	8.30870227117821e-17	32.4650345969242
ZBTB20	1.36420325041119	11.3549138599408	10.9569696827495	7.01802661502425e-19	8.30870227117821e-17	32.4616890104481
RECQL	1.19350704783588	9.45006108798884	10.9416522067476	7.58222560980129e-19	8.93132565138362e-17	32.385584015347
GABARAPL1	-1.76963842619234	10.0374383814671	-10.9371119709759	7.75803122178845e-19	9.0924905620991e-17	32.363023692202
LOC283713	-2.42237361213497	8.49648362463034	-10.9357694519755	7.81079392212088e-19	9.10855733228126e-17	32.3563525620439
SYNGR1	-1.8005808046683	9.11104600642224	-10.9248605824913	8.2530733060925e-19	9.57643923970127e-17	32.3021420228849
BAZ1A	1.64934124025322	9.02611963944068	10.9103838242321	8.87898636831725e-19	1.02092062944447e-16	32.2301926954783
RP11-389G6.3	-2.80983968946834	7.21887556520107	-10.9102286979422	8.88594468023955e-19	1.02092062944447e-16	32.229421667288
PPEF1	-1.6377874443948	7.15954836986447	-10.8930666458702	9.69048567145533e-19	1.10789802605565e-16	32.1441138964858
TRAF3IP2	1.69840468126721	8.03466095530937	10.890772903873	9.80340390534745e-19	1.11534043553375e-16	32.1327113325043
BTBD10	-1.20992841399835	10.1507800823685	-10.8890899139069	9.88709303596924e-19	1.11940131494131e-16	32.1243447650885
SLC6A15	-2.13661156853056	6.84998851861025	-10.8846529645104	1.01111733932613e-18	1.13924104855571e-16	32.1022869600118
ID3	3.24815535546434	11.1764019110518	10.8772589181139	1.0495957239757e-18	1.17690966684063e-16	32.0655263121103
CRNDE	3.96777159014741	8.53227838989013	10.8750852091671	1.06118418340735e-18	1.18421046457462e-16	32.0547189168019
TTC7B	-1.53283583038138	10.1439605111575	-10.8719167760929	1.07830566307015e-18	1.19758680856119e-16	32.0389655073315
NCAPG	2.30424342277076	7.53357377763075	10.8687745200085	1.09555898100168e-18	1.21098209070626e-16	32.023341809549
LMTK2	-1.09126524560544	8.07172731325378	-10.8671477098274	1.10459974372301e-18	1.2152160293798e-16	32.0152529302245
ACTR3B	-1.22933729842335	9.72331712846629	-10.8654447108224	1.11414399179703e-18	1.21888255301735e-16	32.0067850970244
GRIN3A	-2.26858114514752	7.02448857453035	-10.8646927146644	1.11838471185402e-18	1.21888255301735e-16	32.0030459008209
MOAP1	-1.95230161744017	11.7633929374501	-10.8586572407396	1.15301138204726e-18	1.24847409815271e-16	31.9730344452293
SYT5	-2.44228957165741	7.40700886380937	-10.8554667641084	1.17174757685735e-18	1.25938565599281e-16	31.9571691216389
RPS15A	1.04680971688794	12.0706302235814	10.8519920047918	1.19250035543552e-18	1.2758112747625e-16	31.9398896355425
RPL18A	1.4430322060271	12.2712500209477	10.8412335219812	1.25911857121102e-18	1.33575284468492e-16	31.8863858930825
DNAJA4	-1.51246989352392	9.14844514243215	-10.8405150144802	1.26369823461017e-18	1.33575284468492e-16	31.8828124560081
PTPRR	-2.56239556415468	7.79527321105764	-10.8402003213169	1.26570929415327e-18	1.33575284468492e-16	31.8812473488164
PALLD	1.57883538426436	10.5460371372218	10.833744651697	1.30767933964016e-18	1.37382906479403e-16	31.84913953008
CD63	1.06048330845253	13.6825310811452	10.7969659510192	1.57481111714737e-18	1.64705469440485e-16	31.6661837770792
NPTXR	-2.66939752254458	8.92755390446211	-10.789790856935	1.63297763680607e-18	1.70026506353696e-16	31.6304846569565
HERC1	-1.33690780237848	9.12260922390876	-10.7845147202005	1.67711841657737e-18	1.73195232234356e-16	31.6042322986942
C1orf27	1.09041743395556	8.78508576095652	10.7843797934177	1.67826276572329e-18	1.73195232234356e-16	31.6035609314842
WDR47	-1.3414889645814	11.3171899292011	-10.7769144417014	1.74281229193794e-18	1.79064366012637e-16	31.5664137579129
PITHD1	-1.24079784602546	9.63460530748027	-10.7698371011992	1.8063015929471e-18	1.84773561632918e-16	31.5311952157207
MYRIP	-1.90029965883905	8.27099926614629	-10.7556354511986	1.94077554433003e-18	1.97662480438469e-16	31.4605183217462
FCGBP	3.72833341907586	10.1002801980534	10.7473827614815	2.02347933557545e-18	2.05189602363593e-16	31.4194437348226
GOLIM4	1.26464256208226	10.0298065227154	10.7460367071259	2.03729964524709e-18	2.05696708338086e-16	31.4127440119676
ATRAID	1.13864148311586	11.6632803874021	10.7450109133042	2.04789519163592e-18	2.05875256700537e-16	31.4076382755084
PAK6	-2.2684798537824	8.65616348261229	-10.7380912472279	2.12082555650674e-18	2.11062640441889e-16	31.3731955857317
YPEL2	-1.71900973805215	9.22606386093634	-10.7376009991402	2.12609016934272e-18	2.11062640441889e-16	31.3707553011025
RAB3C	-2.76296275743971	7.54824832189576	-10.737549486417	2.12664410684063e-18	2.11062640441889e-16	31.370498888121
GLS	-1.51018547966934	9.42301388043176	-10.7352660344604	2.15134476879284e-18	2.12308963308736e-16	31.3591325296071
PPP1R12B	-1.00221326984921	8.14789706877006	-10.7347095428344	2.15740789367451e-18	2.12308963308736e-16	31.3563624456469
ADAM11	-2.13398023577153	7.29997542831108	-10.7293320444169	2.2168861072139e-18	2.17245523859453e-16	31.3295939079298
PDIA4	1.36004096003991	10.090962423328	10.7267587352392	2.24592660413148e-18	2.19170486142922e-16	31.3167838893214
C7orf73	1.09414912147506	10.1904247326972	10.7203200597393	2.32026908034612e-18	2.24546206476816e-16	31.2847308304882
GREM2	-1.58154234649069	6.3367954985129	-10.7192511790939	2.332846995832e-18	2.24830539189214e-16	31.2794095673842
CYP46A1	-2.51351452784474	10.0127353169503	-10.7177599620813	2.35050886881743e-18	2.24882543790563e-16	31.2719856924994
NPY	-2.67590785277092	9.22964122343587	-10.717578199915	2.35267078355689e-18	2.24882543790563e-16	31.2710808019024
MTHFD2	2.09581738051806	9.27823892799941	10.7139561332532	2.39617001932176e-18	2.25346263550973e-16	31.2530483261224
MAPK7	1.4274312230928	8.53507632597449	10.7108471692115	2.4341489920877e-18	2.27998622258881e-16	31.2375699357015
DTX3L	1.72095334041484	10.4351442241292	10.7076929851555	2.47329649698625e-18	2.30738776796842e-16	31.2218660366389
TINCR	-1.03205468155866	6.95789302912522	-10.6972652527351	2.60726209554886e-18	2.42267624918271e-16	31.1699462758578
CDKL2	-2.48313970811933	7.08274626812749	-10.6945318699264	2.64356445814032e-18	2.44666086734947e-16	31.1563360672209
LAMC1	1.80668860341561	10.2898068553692	10.68879438816	2.72141943660075e-18	2.50713616467839e-16	31.1277667805478
FRMPD2	-2.71977013206488	7.22946513534808	-10.6875078126739	2.73919048913837e-18	2.50713616467839e-16	31.1213602232504
NRXN3	-2.91932723239708	8.32762563482373	-10.6866580264532	2.75099199499726e-18	2.50713616467839e-16	31.1171286430805
RCN1	1.47576455366224	11.4590670894386	10.6865924193505	2.7519052358516e-18	2.50713616467839e-16	31.1168019460232
BRCA2	1.6733531787158	6.61165350374685	10.6802572834496	2.84153471801247e-18	2.57872039798462e-16	31.0852547627958
NAPG	-1.12343642981282	9.76646955383529	-10.6722681197072	2.95874527388539e-18	2.67298925220333e-16	31.0454688913729
STX1A	-2.67941914125601	9.37591358333649	-10.671628725024	2.96833261724762e-18	2.67298925220333e-16	31.0422846184117
IQSEC1	-1.52284077474084	10.2000999684671	-10.6624306017404	3.10974628990365e-18	2.78956202767011e-16	30.9964750683448
PYGL	1.91478718995057	9.48532799519467	10.6590242254612	3.16381168871935e-18	2.82718697379316e-16	30.9795094685385
DESI2	1.17221698489039	8.95679114292858	10.6580470769401	3.17949384096933e-18	2.83035629209647e-16	30.9746426626268
PCNA	1.54381133963847	11.0411528540597	10.6527058203169	3.26660096620991e-18	2.89684160969254e-16	30.9480392881808
TTC9B	-3.35644436167928	6.53441149886013	-10.6470943769695	3.36068979306694e-18	2.95778747334717e-16	30.9200890936703
TERF2IP	-1.00019900542175	11.975929159737	-10.6407229963895	3.47081507252625e-18	3.04322631340337e-16	30.8883523592524
TSEN34	1.11362095131034	10.6613125977111	10.6354017631387	3.56555365756155e-18	3.11458456761453e-16	30.8618454644688
DDHD2	-1.29209893215364	10.4991762980673	-10.6253966388763	3.7507517805369e-18	3.26413372303963e-16	30.8120038315926
CLIC1	2.09066970022467	11.0318460242496	10.6181788308558	3.89030861410438e-18	3.36859091752583e-16	30.7760453824247
SLC9A6	-1.46549416749268	11.52123851199	-10.617704090946	3.89966791464209e-18	3.36859091752583e-16	30.773680209863
POLR3A	-1.28247578179841	7.88484038542956	-10.6169272872455	3.91503093158028e-18	3.36938252462166e-16	30.7698101272719
KDELR2	1.33683074046441	11.4414229389921	10.6159551954013	3.93434160645702e-18	3.37355328262489e-16	30.7649670785118
HMGCLL1	-2.40941722848198	6.94633125844445	-10.6127703179791	3.99828007009834e-18	3.41438552727792e-16	30.7490995086708
PVRL1	-1.02531940980527	7.76810015869379	-10.6121309551429	4.01124055427754e-18	3.41438552727792e-16	30.7459140590895
R3HDM1	-1.26954629278687	10.2906270964779	-10.6108112780145	4.03812482431727e-18	3.42477037372916e-16	30.7393390868275
RTN4RL2	-3.39414288963658	5.77726073895585	-10.601329017359	4.23667587275565e-18	3.56721990542527e-16	30.6920942912788
DACT3	-1.25855478044676	9.84571332627173	-10.5940570466716	4.39554359838064e-18	3.6818669750504e-16	30.6558600977297
SLC7A14	-2.37002438660778	8.08697831377214	-10.593658923167	4.40441146524487e-18	3.6818669750504e-16	30.6538763091515
SSR2	1.12039598238638	11.570821307099	10.5907206732868	4.4704148714223e-18	3.72369593022079e-16	30.6392352972126
HEATR2	1.07241477236925	9.73828740132674	10.589598567719	4.49588183472407e-18	3.73158192282098e-16	30.6336438797801
CCDC80	2.12774271233167	8.44041952108157	10.5754514285777	4.8297015433457e-18	3.98032258287816e-16	30.5631455903532
PPP3CB	-1.86099948761573	10.8877258854431	-10.5705838063626	4.95020766576178e-18	4.03616045836228e-16	30.5388876640501
LARGE	-1.47552044895915	8.85860642441259	-10.5704525941135	4.95349738147246e-18	4.03616045836228e-16	30.5382337537363
LRP10	1.12483429093425	9.79963717911559	10.5699277950783	4.96667689212354e-18	4.03616045836228e-16	30.535618355949
BARD1	1.72060034759019	8.99602623772646	10.5675784556559	5.02610862275156e-18	4.05619139821573e-16	30.5239100382121
AKAP5	-2.64389231498489	6.34763405939736	-10.5599379833635	5.22435925602221e-18	4.20164589407607e-16	30.4858312772635
DUSP7	-1.38073113213371	8.65659320416228	-10.5580277371595	5.27513686898756e-18	4.22679117253764e-16	30.4763106593203
DGKE	-1.77714236099429	6.91506515502798	-10.5574022411663	5.29187078155036e-18	4.22679117253764e-16	30.4731931783598
MVB12A	1.79464096403944	9.28548427410224	10.5545007811554	5.37019139261575e-18	4.27470900511868e-16	30.4587320992121
MCL1	1.22447243754014	10.7070224056671	10.5514421745402	5.45401087320329e-18	4.32666311550069e-16	30.4434875044317
CLSTN3	-1.37010541051064	8.71836339359319	-10.5478897618172	5.55300842265337e-18	4.39026493022185e-16	30.4257813325406
NKIRAS1	-1.44361604555791	9.6892272545322	-10.5429437375108	5.69384614744617e-18	4.48640451678673e-16	30.4011283759784
DLGAP2	-2.72885258120449	7.5827365885413	-10.540963241939	5.7512383427185e-18	4.50486787110395e-16	30.3912565845462
SRGAP1	1.45756537653988	8.93561101009778	10.540802942588	5.75590886930916e-18	4.50486787110395e-16	30.3904575662318
LAMB2	1.8592964130894	9.56016634188403	10.5399662949646	5.78034737162178e-18	4.50886427251956e-16	30.3862872509602
WWTR1	2.18154615063368	10.1447393598216	10.5357352559353	5.90553645036636e-18	4.57590786152474e-16	30.3651970792106
HAT1	1.20499449674988	10.1368744826261	10.5335279075391	5.97192188874332e-18	4.61202431162783e-16	30.3541940427437
SEC11A	1.11059093466871	11.7908819878671	10.5315685308672	6.0314753446124e-18	4.6426435466137e-16	30.3444269540381
RAPGEFL1	-3.48242895200894	7.08036439647231	-10.5266146119699	6.18471078312783e-18	4.74493452614771e-16	30.319732170151
CCNY	-1.09150957113812	9.68059016747857	-10.5209901168537	6.36341894857721e-18	4.8660334471366e-16	30.2916937343885
CMTM3	1.7830243407983	9.27491600135451	10.5115027523594	6.67665576678777e-18	5.08887720420886e-16	30.2443965282898
BCL2L2	-1.5086960384175	9.88499251047973	-10.5051867841314	6.89369834263278e-18	5.23718978648939e-16	30.2129081578027
GRIN2B	-1.49750835702096	6.79015251045974	-10.5035114248032	6.95244662899188e-18	5.2646724911681e-16	30.2045554282671
MUM1L1	-2.9173061437209	7.61922118526808	-10.501533731728	7.02244197814496e-18	5.30046648078559e-16	30.1946952677786
SGOL2	1.499870479763	8.19428840979736	10.4908670088007	7.41230859519844e-18	5.57668623760687e-16	30.1415123635012
CD44	2.49973565599796	10.1204427296758	10.4850854377714	7.63260443334901e-18	5.72396248228292e-16	30.1126848323967
PPP1R3F	-1.09453414669236	7.76146549746275	-10.4826710437292	7.7265294589402e-18	5.77582841573276e-16	30.100646124569
MPP7	-1.3115055391787	6.56776539239918	-10.4800201096814	7.83098964384142e-18	5.83521314579276e-16	30.08742778579
TGIF1	1.78124572460638	8.43325805883435	10.4779343253426	7.91417297981232e-18	5.85975417168771e-16	30.0770273110628
DUSP8	-1.61199926867214	9.21360473581951	-10.4757044241447	8.00408246948427e-18	5.90757010872727e-16	30.0659080826462
NDEL1	-1.17925543308119	9.61526930436814	-10.4725360328302	8.13359329310344e-18	5.98422070583759e-16	30.0501089075815
DDX39A	1.57393417759862	10.8878936002023	10.4713802917685	8.18135565830655e-18	6.00043264209697e-16	30.0443457382224
CNTN4	-2.6622112708134	7.01312339231573	-10.4643661034471	8.47730848675187e-18	6.19800206384056e-16	30.009368291457
CKS2	2.36228383295111	9.73447938200633	10.4595144089096	8.68826583249268e-18	6.33238825035083e-16	29.9851736979818
LRR1	1.21002934669975	7.86713489463109	10.4576837931987	8.76922172161722e-18	6.37148156427659e-16	29.9760445551731
MIR7-3HG	-2.40624735109935	6.61209979023942	-10.4561209006462	8.83893530161495e-18	6.40218906955172e-16	29.9682504556067
TMEM191A	-2.75469783297451	5.50231384554891	-10.4552671643869	8.8772506475182e-18	6.41003457746337e-16	29.9639928698416
FBXW7	-1.96047162459187	9.61625943002412	-10.454429657585	8.91499917494492e-18	6.41742363448273e-16	29.9598162012873
HYAL2	1.02106024643529	9.49768079631458	10.4509963486004	9.07143399994288e-18	6.50994015940516e-16	29.9426940009461
CDKN2D	-1.93231034927464	7.1307793418886	-10.4486143786855	9.18157747194916e-18	6.56877090117393e-16	29.9308147307895
PPP3R1	-1.44662783990283	8.66279898956107	-10.4474802261983	9.23449072837829e-18	6.58642285192559e-16	29.925158475089
LRRC8B	-1.80196480066707	8.9088785402316	-10.4430931779652	9.44205606041063e-18	6.69352806981633e-16	29.9032790251305
CALD1	1.51030937251672	10.0276001377237	10.4357612490847	9.79943101476794e-18	6.88410028787448e-16	29.8667114861391
HLA-J	2.1901389974412	10.8992726413878	10.4333136114999	9.92172419451508e-18	6.9490802819422e-16	29.8545037318949
RALGPS1	-1.04014446885622	7.96470244914367	-10.4319230995244	9.99187868448809e-18	6.9617986303044e-16	29.8475683919118
HLA-E	1.28826955051274	11.4328117519412	10.4317710075483	9.99958213416787e-18	6.9617986303044e-16	29.8468098124631
CENPK	3.11045941174842	7.99732884654461	10.4286443242851	1.01592725303711e-17	7.05192598886447e-16	29.8312149207626
ACOT7	-1.52204260553521	9.75925400269912	-10.4191238298124	1.06614099231035e-17	7.3134136363689e-16	29.7837282019017
CAMKK1	-1.6396019490815	8.12039967121526	-10.4125918888392	1.10202200220541e-17	7.52454422776405e-16	29.7511465792171
SERPINA3	3.2328804659343	12.7002889047182	10.4079123982307	1.12846806036178e-17	7.67325381102559e-16	29.7278044042968
OXCT1	-1.10708218876649	11.0780649483489	-10.4048296518552	1.14623631627883e-17	7.77141558272418e-16	29.712426789955
CPEB3	-2.16703568623112	7.93534935954537	-10.4008089112467	1.16983246012184e-17	7.8855498460756e-16	29.6923698402716
C1orf115	-3.02623353500378	8.76395339278458	-10.397439776947	1.18997858380032e-17	7.99328775558041e-16	29.6755630388218
FCGRT	1.69460455410183	10.1997262874463	10.3969940145555	1.19266995624147e-17	7.99328775558041e-16	29.673339348843
ARHGDIG	-2.63185580768765	8.64929909707153	-10.3925316022865	1.21995068840601e-17	8.15269624804965e-16	29.6510782954235
EPB41L1	-1.90402360379976	9.34985987722225	-10.3895240129394	1.23868892519142e-17	8.25426908635411e-16	29.6360744547343
CYP20A1	1.73384239337848	7.95895085559108	10.3863772663229	1.25860262786337e-17	8.36307381471721e-16	29.6203761724675
SLC6A17	-2.27406316573438	8.19093942819303	-10.3812184587567	1.29194503290865e-17	8.55254457108445e-16	29.5946397406098
CA11	-2.89894445454598	10.4268023034148	-10.3808361201468	1.29445107129992e-17	8.55254457108445e-16	29.5927322917564
EPCAM	-2.02534564111672	6.62834554378536	-10.378999756231	1.30655549241939e-17	8.60813382759815e-16	29.5835708087234
LMBRD2	-1.13040733839393	9.90019120440298	-10.3774319066784	1.31697961387682e-17	8.65237057308423e-16	29.5757488608514
PRKCB	-2.92928889780641	9.35115638928308	-10.3747009318445	1.33533615717909e-17	8.7483273016539e-16	29.5621239825746
APBA1	-1.91035848631024	8.96683485264211	-10.3608749708748	1.43227422777687e-17	9.35712375754621e-16	29.4931433750373
TEAD1	1.22076723024828	10.059342097133	10.3601848863564	1.43729308321214e-17	9.36368340216666e-16	29.4897002840709
CLCN4	-1.90759470957485	8.33055064643867	-10.3551171320111	1.4746932179505e-17	9.58057658001656e-16	29.4644150223443
RBBP8	1.39374478574977	10.3095837729323	10.3545523352065	1.47892130096134e-17	9.58135597286702e-16	29.4615969660244
IL10RB	1.03968776294544	9.36708492345091	10.353638356728	1.48578908588598e-17	9.5991852770412e-16	29.4570366508952
ASPM	2.57434908754661	7.47417873471408	10.3493572053352	1.51838574420221e-17	9.78268251713482e-16	29.4356755054549
UROS	-1.04633933514751	8.75219402157648	-10.346563856258	1.54003919160747e-17	9.8948578693832e-16	29.4217376478342
CARD8	1.03099111279755	8.83101869923178	10.3448189105311	1.55372220015688e-17	9.95084395685925e-16	29.4130308770692
NT5DC2	1.87576449017842	8.01599346806694	10.3385575395973	1.60383018955468e-17	1.02202545111978e-15	29.3817879093963
LOC285147	-2.4224596267351	8.40718249932176	-10.33154577636	1.66186564690547e-17	1.05612241097483e-15	29.3467996244197
HIVEP2	-1.37613175549757	9.20592828547422	-10.3215109167422	1.74859844973494e-17	1.10822178378174e-15	29.2967244368082
LINC00086	-2.81730676878086	10.2525990552286	-10.3205330159534	1.75728914289826e-17	1.11071150893811e-15	29.2918444774994
PAXIP1OS	1.72036014863641	7.27171400236055	10.3159341067171	1.79874334434622e-17	1.13384029784289e-15	29.2688945504632
SMIM17	-1.67667407786892	8.74583001818511	-10.3079064211045	1.87346332296857e-17	1.1745909968171e-15	29.2288329604579
MAGEE1	-2.72604231397014	9.1876980888154	-10.3025436008346	1.925102275469e-17	1.20166280112517e-15	29.2020694579572
NECAP1	-1.47990235286264	10.917670080154	-10.3023546788039	1.92694716640575e-17	1.20166280112517e-15	29.201126619723
ZNF621	1.01261197001671	8.74477070343792	10.2980707574783	1.96925946704586e-17	1.22174462668715e-15	29.1797470005709
WNT10B	-3.12242793503326	7.24020704217878	-10.2980340053814	1.96962646158027e-17	1.22174462668715e-15	29.1795635815579
GOT1	-2.11283386737086	10.0879224965341	-10.2956080391038	1.99400336935433e-17	1.23358463086077e-15	29.1674562310127
AP4S1	-1.04924595076648	8.36453262028681	-10.2913936534127	2.03707096492326e-17	1.25689434166416e-15	29.1464230799246
KLC1	-1.24349320484856	10.9960791654523	-10.2897762293214	2.05384583907835e-17	1.26390096318798e-15	29.1383507491646
HENMT1	-1.54996046384175	8.73585963571912	-10.2830497231688	2.12510472651848e-17	1.30431098780501e-15	29.1047791803567
FAM174B	-1.08654698016312	7.82482744749765	-10.2800908972151	2.15722833845898e-17	1.32055214010181e-15	29.0900115904684
LIN7B	-1.09658115202431	8.45450661701189	-10.2777105310517	2.18342407990327e-17	1.33308900040796e-15	29.0781309897854
DLGAP5	2.85728860124527	7.49770828190985	10.2742605078588	2.22195741226225e-17	1.35307343932617e-15	29.0609114537563
KIAA1644	-2.91287040525873	7.950390458393	-10.2732021914187	2.23391360758971e-17	1.35681164244309e-15	29.0556292072599
DLG2	-2.97780725611312	8.32559266357443	-10.2679538448228	2.29416428120841e-17	1.38618636089699e-15	29.0294334625569
GPR6	-1.14517380171685	7.68184207807506	-10.2660937515085	2.31590611120786e-17	1.3925159200729e-15	29.0201491723939
MDH1	-1.43122809370868	12.7272710696882	-10.2629718207098	2.35286148301028e-17	1.40707149662176e-15	29.0045665255643
KIF14	2.53328639758559	7.7004990355005	10.2598571090797	2.39031949458007e-17	1.42581640849337e-15	28.9890197349036
RIMBP2	-2.26755274649941	7.90564597887478	-10.258628600681	2.40525731756459e-17	1.43106674534589e-15	28.9828877022105
KCNJ3	-2.66803563961216	7.97421847845646	-10.2515401451988	2.49329095898795e-17	1.47966984825639e-15	28.9475055340349
CSRP2	2.37003082340528	11.2894291240568	10.2485171057154	2.53180902711274e-17	1.49871527764849e-15	28.9324157000149
C6orf136	-1.11697217127868	10.0621886860189	-10.2446531312388	2.58191011151554e-17	1.52065377603224e-15	28.9131280129762
SPRYD7	-1.08436290411179	8.25602640804051	-10.2377341749429	2.67411452836273e-17	1.57099176687667e-15	28.878590217028
ANK3	-2.33493574242999	9.30201908771602	-10.2307570378956	2.77043144721908e-17	1.62348674983645e-15	28.8437611698621
MICU3	-2.0376515559518	10.0458492577257	-10.2274761404725	2.8169156097467e-17	1.64658954301058e-15	28.8273830336037
GNB2	1.09480744233092	11.4653426424212	10.2252172906502	2.84937214158136e-17	1.66139766145255e-15	28.8161068229243
SV2B	-3.51337199264627	8.70249743396153	-10.2230512449704	2.88084662521389e-17	1.67556074413625e-15	28.8052938129765
SMC4	1.95474684357195	9.26564768851528	10.2222472692347	2.89261740325422e-17	1.67822178348503e-15	28.801280305755
ANO4	-1.87986061013794	7.40486760904872	-10.2196062862496	2.93162303436332e-17	1.69663136551999e-15	28.7880962463613
DTYMK	1.07573140360078	8.60054532796879	10.2080471423264	3.10863222751995e-17	1.79080276911754e-15	28.7303904908482
SYN2	-3.13875481813168	9.13498697031265	-10.2030089176989	3.18909384254709e-17	1.83200087905728e-15	28.7052379217313
TTK	2.53391101413321	7.56835374732888	10.2023620981928	3.19957352392916e-17	1.83350499505159e-15	28.7020087454234
FAM153A	-2.80966974225559	7.28824446675027	-10.1987724631422	3.25836170491736e-17	1.85806283725642e-15	28.6840877648576
MSI2	1.08571969644235	10.2348199349398	10.1965341180609	3.29556539864044e-17	1.8746944339632e-15	28.6729128976744
MGAT3	-1.00052008214239	7.60006183145121	-10.1888108546836	3.4272284755882e-17	1.94484792545362e-15	28.6343541720643
GRM1	-2.078373675785	7.04759105782853	-10.1858375597098	3.47930790200998e-17	1.9666926548221e-15	28.6195096334431
CDCA7	1.86205551315741	8.7585480921822	10.1856517710429	3.48258828813416e-17	1.9666926548221e-15	28.6185820565232
CLEC2L	-2.26572025358485	7.88933369301288	-10.1756612112193	3.66362122494121e-17	2.05895512841696e-15	28.5687020024955
NEDD1	1.37238339237551	9.38864484122977	10.17414627824	3.69188278841346e-17	2.06985053543671e-15	28.561138244517
RAB40B	-2.37733626838571	9.25845755096487	-10.1728619458789	3.71601321692346e-17	2.07838312370038e-15	28.554725804213
GALNTL5	-3.05194663818758	5.18354958930058	-10.1718504653839	3.73512825246882e-17	2.08407646488829e-15	28.5496756479697
HLA-B	1.61745891532868	13.150317787179	10.167026591835	3.82765242521651e-17	2.12553184555535e-15	28.5255906436918
LINC00294	-1.35211926388462	10.3972997271126	-10.1661235230528	3.84522686615614e-17	2.13021914962849e-15	28.5210816974145
CASP6	1.4986880836308	8.2743988278451	10.1610129268571	3.94621537162274e-17	2.18098533441605e-15	28.4955647133633
SGTB	-1.39875251907301	9.7036338613745	-10.160066688665	3.96520273150971e-17	2.18629842333335e-15	28.4908401488104
STOML1	-1.02773193309458	9.0230758140652	-10.1585883967492	3.99504948474257e-17	2.19755988520403e-15	28.4834590176954
RAP1GDS1	-1.02891559859139	10.0681046307426	-10.1580854717254	4.00525471544643e-17	2.19798954654958e-15	28.4809478997808
NUAK1	-2.1090714105093	10.7867810686541	-10.149175522152	4.19043984719477e-17	2.28884376009657e-15	28.4364597375215
IDH1	1.6283223679917	10.8327114213631	10.1446287151144	4.28821791490764e-17	2.33677818760259e-15	28.4137567363478
CXCR4	1.86346517768721	10.3010913248468	10.1435181717529	4.31244475032551e-17	2.34450230563734e-15	28.408211559835
FN1	2.39680293795192	11.8785756662093	10.1384970527978	4.4237026739229e-17	2.39939575497451e-15	28.383139865423
GHITM	-1.10761542658523	11.4838213688362	-10.1254743917493	4.72582636435826e-17	2.53964166580478e-15	28.31811305699
BOC	1.49333192006827	8.79133087144919	10.1222521456562	4.80371503076502e-17	2.5755642681042e-15	28.3020229200918
CLEC5A	2.89087563131314	7.34166820189304	10.1205462043666	4.84546997514899e-17	2.59199303280734e-15	28.293504332789
NUP205	1.12063890040707	9.16891520088757	10.1194414466428	4.87270375914463e-17	2.60059656234623e-15	28.2879877271636
DDR1	1.1065457001148	12.7289547335598	10.1175547171678	4.91956878192207e-17	2.61961421691252e-15	28.2785663151063
S100A6	2.03601165669332	11.5582188531774	10.1130180222083	5.03411124352033e-17	2.67258455661256e-15	28.2559120972834
KCNC4	-1.08692453639909	7.9581388478058	-10.1127108004967	5.04196374784344e-17	2.67258455661256e-15	28.254377961735
RP11-215H22.1	-2.42161355247613	7.64083308549615	-10.1120718774826	5.05833371418896e-17	2.67518179628184e-15	28.2511874465696
MAPK8IP3	-1.20432559101131	8.4581353490253	-10.1112976085146	5.07824268456276e-17	2.67963470887007e-15	28.2473210641331
PPIB	1.23459744147208	12.0787711479242	10.105555850382	5.22834895203541e-17	2.75261360289666e-15	28.2186488702007
GRM2	-2.20823270150205	6.71114757241454	-10.1030774988385	5.2945042250251e-17	2.78116491081668e-15	28.2062727999109
VIP	-3.18743373080589	6.40745131963609	-10.1021998827776	5.31813089624942e-17	2.78637749435932e-15	28.2018902591803
FBXO41	-1.88745350147995	8.60107576519277	-10.1018225644399	5.32832123862393e-17	2.78637749435932e-15	28.200006046667
GPX7	1.33247237500801	8.9472350706443	10.0962533049324	5.48102403783122e-17	2.85408782985153e-15	28.1721946940954
HPCAL4	-3.16655056749653	8.78286617748718	-10.0962082708825	5.48227649862147e-17	2.85408782985153e-15	28.1719698051173
ATP6V1G2	-2.66173480205663	10.43087532956	-10.0904478905919	5.64486449218675e-17	2.93218651561852e-15	28.1432037127557
PITPNM3	-2.44004408728781	8.20769769539234	-10.0819831298784	5.8925775382211e-17	3.04054393637015e-15	28.1009319363176
SEPN1	1.37850482704894	10.6379207086098	10.0810385880942	5.92088450442719e-17	3.04840594474073e-15	28.0962149901564
TRAM1	1.0595120569937	11.0583759325503	10.0790175690289	5.98191019456944e-17	3.07071896023279e-15	28.0861221970775
RUNDC3B	-2.06600431560767	8.9645897901373	-10.0787329459427	5.99055493249548e-17	3.07071896023279e-15	28.0847008111176
SCAMP5	-1.46718395865086	9.74843060034898	-10.0762706357398	6.06586533024758e-17	3.10250388371413e-15	28.0724041905699
ARF3	-1.02117330173276	11.6702545920286	-10.0727937851209	6.17382142969432e-17	3.1508104421173e-15	28.0550409249058
LOC100288911	-1.77414782087384	8.49203473978888	-10.0699458106064	6.2636814783399e-17	3.18969089780178e-15	28.0408181622724
STXBP6	-2.76900203277579	7.92999108645981	-10.0651917835309	6.4166062796326e-17	3.25335887521459e-15	28.0170764279796
NAV3	-2.29239843430716	8.36341187498141	-10.0634802033535	6.47257311909584e-17	3.27461654786708e-15	28.008528704141
PART1	-1.45054773972989	7.4444841502535	-10.0626422341255	6.50015162258509e-17	3.28145100202494e-15	28.0043438314026
ARHGEF6	1.25193545091308	11.0013258724132	10.0621385627911	6.51678453940674e-17	3.28274224217243e-15	28.0018284611721
HIST1H4J	2.98366675835089	7.22588023584791	10.061654343472	6.53281522677324e-17	3.28372520547484e-15	27.9994102336491
SDR16C5	-2.31684749016464	6.41198992102924	-10.0582448513675	6.64681308869944e-17	3.33384132618789e-15	27.9823829189881
BRI3BP	-1.24233848427494	9.75267400603197	-10.0510019743043	6.89562907706845e-17	3.43646916590743e-15	27.9462110124186
SYT13	-2.61914116893947	9.35442749506916	-10.0478426275939	7.00706111143937e-17	3.4697597940998e-15	27.9304326766038
B3GNT1	-1.380161635961	10.8890978635755	-10.0469947792516	7.0372706009379e-17	3.47733606410327e-15	27.9261983588684
STOX2	-1.55823572588258	9.36780777596829	-10.04277068839	7.18973090170517e-17	3.54516054588731e-15	27.9051023542104
TRIP6	1.8758062844946	10.3614553030579	10.0386601673888	7.34126362037487e-17	3.61224243497897e-15	27.8845734126244
KIAA0040	1.95939021061795	8.20157550751614	10.0375077652022	7.38431699377078e-17	3.62577737359402e-15	27.8788180135013
NME1-NME2	1.01621484378002	12.1059600206006	10.0357815242437	7.44928180136769e-17	3.64999158515333e-15	27.8701966948647
ST8SIA3	-2.49112462165031	8.08674780154945	-10.0346386093642	7.4926081655537e-17	3.66352411415533e-15	27.8644886541532
GPR161	1.06241354326133	7.90992548947041	10.0306741597781	7.64485817943028e-17	3.71682509395235e-15	27.8446889982209
NOL12	1.52918898046664	9.56295712251775	10.0305563955742	7.64942779701209e-17	3.71682509395235e-15	27.8441008466212
CAMK2B	-2.3947715559646	9.52442103125525	-10.0299355842216	7.67356241565627e-17	3.72080033722144e-15	27.8410003172221
CISD1	-1.24527750918153	10.0741878107706	-10.0174619218537	8.17495730706684e-17	3.95569562806473e-15	27.7787023339272
TPRG1L	-1.72540238850289	10.9667934728318	-10.0159799760909	8.23666347999944e-17	3.97172700287111e-15	27.7713008940927
TPBGL	-1.20762513826471	7.85905390143402	-10.0158488284202	8.24214667662658e-17	3.97172700287111e-15	27.7706458886339
NELL1	-2.83578325411152	6.70711897171562	-10.0144701000143	8.30001181887184e-17	3.98767382952004e-15	27.763759944983
YBX3	2.04543821411692	10.0864301927521	10.014246493047	8.30943481175981e-17	3.98767382952004e-15	27.7626431576018
CKAP4	1.13840688179491	10.0618315333523	10.0114648656316	8.42755345225731e-17	4.036053987002e-15	27.7487505133969
NCOA7	-1.72518871458324	9.94943446028263	-10.0106638072139	8.46187992602502e-17	4.044189047432e-15	27.7447496744061
KLHL3	-1.77386076863682	8.0044395975209	-10.008735858434	8.54506967887965e-17	4.07559632148283e-15	27.735120632544
MACROD2	-1.92360179241234	7.6272873437726	-10.0068267544021	8.62825239375999e-17	4.10687205264621e-15	27.7255856885716
TLL2	-1.80947668475222	5.78377668136416	-10.0011559809078	8.88014394079585e-17	4.20958530754434e-15	27.6972631152628
PPIC	1.93121425321557	9.05312578611412	10.0006595477585	8.90254221959107e-17	4.21164284356029e-15	27.6947836806611
SYDE1	1.10024312286114	8.68063606210612	9.99995691567491	8.93434049488524e-17	4.21813002757507e-15	27.6912743835303
ARRB1	-1.80639085796804	8.78840068828099	-9.99479585787663	9.17141748590443e-17	4.31260020209172e-15	27.6654973917763
MCHR2	-2.2661377610468	5.00953898005119	-9.99326825920907	9.24278832343736e-17	4.33741553455794e-15	27.6578677476975
SCN2B	-2.50875227054092	7.98387449812988	-9.98770302461808	9.50753223356143e-17	4.45269426271794e-15	27.6300718946001
SMPX	-3.04539531901527	4.86034654070684	-9.97950777733282	9.91125943757175e-17	4.6324710192883e-15	27.5891400425791
REPS2	-2.79620812513274	8.34095230871807	-9.97830922474764	9.97172471653678e-17	4.64212645835903e-15	27.583153745942
DDN	-4.81734532906998	7.14475859647805	-9.97409722006819	1.01871560162695e-16	4.73296891967039e-15	27.5621163988667
AK5	-3.9619857244508	9.69921795366385	-9.97194653809139	1.02989459829024e-16	4.7753939793088e-15	27.5513745398787
TRAPPC6B	-1.13777378929064	10.1908579641888	-9.97020034768361	1.0390612877093e-16	4.80833857405633e-15	27.5426529529344
LOC284578	-2.70424781925803	5.92644237683146	-9.96822679944602	1.04951977428972e-16	4.84711875163547e-15	27.5327957821578
ANTXR2	1.4905729484883	7.91958075233006	9.96721054282732	1.05494625694728e-16	4.86255168987777e-15	27.5277199364922
ZIC1	2.69055676300868	9.82972777999416	9.96494094863886	1.06716669345815e-16	4.90917727643482e-15	27.5163840952725
ZNF365	-2.53029750898779	9.28057248238186	-9.96444846023517	1.06983709458016e-16	4.91177373167186e-15	27.5139242828908
SAMHD1	1.14035633695732	9.68982500984229	9.95922964412265	1.09854885759506e-16	5.03368467695276e-15	27.4878580167059
SAMD12	-2.60781784319131	8.16941678819347	-9.95733648093622	1.1091536808406e-16	5.0723120192638e-15	27.4784022682847
HABP4	-1.27642319270724	9.20360206388868	-9.95232467612227	1.13772497588167e-16	5.1927905308196e-15	27.4533698422672
MPP2	-1.10889866289202	9.63892071280369	-9.95088334341187	1.14607719013617e-16	5.22069498155193e-15	27.4461708141795
IGSF8	-1.58439229497942	9.99801734777445	-9.94803634701954	1.1627555558427e-16	5.27666451441951e-15	27.4319508970479
TULP4	-1.38784951914201	9.40590724140733	-9.94763076292168	1.16515123480086e-16	5.27666451441951e-15	27.4299251209008
AGTRAP	1.30113154341489	9.05501545296619	9.94723215699246	1.16751050556986e-16	5.27710223283061e-15	27.4279341982759
KIAA1107	-2.97986174238442	8.90929418040461	-9.94680517765598	1.17004301351829e-16	5.27831976872093e-15	27.4258015581301
NMI	1.6103485486449	9.56358235235056	9.94409442216689	1.18624976169606e-16	5.34110100232378e-15	27.4122620957349
NDUFB8	-1.07346927901421	11.4307942236362	-9.9435362392409	1.18961473517044e-16	5.34593149679773e-15	27.4094741264793
MAP2K1	-1.51682397608085	11.6855328710918	-9.94042100670876	1.20857081665765e-16	5.41026816831217e-15	27.3939143882481
RCC1	1.2070532211001	8.33128346201344	9.93992802966097	1.21159812833321e-16	5.41342972166962e-15	27.391452100053
RP2	1.39398991846795	8.16008128991847	9.93885494717642	1.21821404427109e-16	5.43258243872556e-15	27.3860923388232
NUP160	1.03748435016655	8.48672545389711	9.9382665688437	1.22185691973494e-16	5.43750886952909e-15	27.3831535446628
TROVE2	1.01539681728576	11.0002495885787	9.93065069309132	1.27000473153295e-16	5.63123961093973e-15	27.3451141952345
NIPA1	-1.31315937332533	9.11564686453651	-9.92800909397292	1.28714449710911e-16	5.69640817952101e-15	27.3319200586696
ROGDI	-1.83013654020171	10.3750845366062	-9.92733832010761	1.29153345787655e-16	5.70500659811644e-15	27.3285697066614
NAPB	-2.61179139038216	10.227259891835	-9.92640508898013	1.2976646197878e-16	5.72094893179725e-15	27.3239084433806
GJC1	1.47138878540623	8.51469025622554	9.92567199213943	1.30250134321671e-16	5.72094893179725e-15	27.3202468013969
IPCEF1	-2.53531098531332	8.96838934762776	-9.9162339572013	1.36640452900308e-16	5.97910934895663e-15	27.2731060263584
HLA-G	1.65986142497678	11.9059259400597	9.91256422640276	1.39208991292538e-16	6.08009607474882e-15	27.2547765529114
SNCA	-2.85050594535323	9.74530448402931	-9.9105782141523	1.40619132273309e-16	6.13020564861754e-15	27.2448568670537
LOC101930324	-2.13036802798767	11.7325394181196	-9.90926210712863	1.4156147751219e-16	6.15977302241944e-15	27.2382832059652
CELF5	-2.76774709962626	8.61292052876557	-9.90603548926051	1.43898575487139e-16	6.24980721803827e-15	27.2221669646202
IRAK1	1.11125005757734	10.3650992587903	9.90466576887673	1.44902319349853e-16	6.28170407843239e-15	27.2153255131191
GRM3	-3.70542518168665	8.86466316779952	-9.90339435892034	1.45840285629379e-16	6.31063632974768e-15	27.2089750998236
DHRSX	1.83511552595914	8.37626484449237	9.89139052597032	1.55000767639029e-16	6.69143296702387e-15	27.1490185789028
NEURL1	-1.25749742111329	7.69472237730777	-9.89036555648683	1.55809121101092e-16	6.7046792093003e-15	27.1438990809778
CDCA7L	2.53506374133186	9.64526969960037	9.88783559943008	1.57822491858102e-16	6.77881027183518e-15	27.1312625015624
KCNQ3	-1.51053591636062	8.94463309559757	-9.88736692784059	1.5819831283577e-16	6.78246185711151e-15	27.1289215902841
CASKIN1	-1.79096230436384	8.22389303651327	-9.88488690034755	1.60201960152119e-16	6.84818243254747e-15	27.1165344015392
RTN4R	-2.01057357404325	8.36259121269341	-9.8847436489376	1.60318467099898e-16	6.84818243254747e-15	27.1158188925416
GRM5	-2.63619496370642	7.64341027722574	-9.88149944052496	1.6297980311071e-16	6.93645610939981e-15	27.0996147953034
TAGLN3	-2.69393985056908	11.1230468580596	-9.87861714677258	1.65381287988464e-16	7.01306869046354e-15	27.0852183880026
TMEM155	-3.12171291651662	8.08528617986485	-9.87482241335657	1.68597051277535e-16	7.12623686581764e-15	27.0662645625373
IL1RAPL1	-2.23433912679465	7.98439550059374	-9.87474757484248	1.68661096339722e-16	7.12623686581764e-15	27.0658907614334
ADAP1	-1.6900464873128	9.87870420384826	-9.87329003918426	1.69913283931599e-16	7.16278689694451e-15	27.0586107085553
COL4A1	3.39133777532854	10.9069476241614	9.87302685944286	1.70140373918761e-16	7.16278689694451e-15	27.0572961870033
DCPS	1.26257121649992	8.72435162044198	9.8726438177114	1.70471431709486e-16	7.16379315632495e-15	27.0553829828632
ARHGAP44	-1.30639413982326	8.10072858310519	-9.86879446086686	1.7383435486302e-16	7.26583988973156e-15	27.0361563537052
SCAI	-1.45569007435935	8.63343333353178	-9.86548980910138	1.76774281683548e-16	7.36233316375963e-15	27.0196504151042
HNRNPAB	1.18108497194423	11.7010942669313	9.86447124620615	1.77690414227887e-16	7.38729684676828e-15	27.0145629426089
CEP55	3.64698483312768	6.79485124586944	9.86388967820706	1.78215625451034e-16	7.3959484562179e-15	27.0116581535048
DGKZ	-1.72654411367022	10.1786880464245	-9.85127823259228	1.89994696738524e-16	7.85681970218547e-15	26.94866724607
HPCA	-3.0605349053638	8.68503557791191	-9.85032063407988	1.90920265979495e-16	7.8811209972385e-15	26.9438843035209
NECAB2	-3.69789634632795	7.3454038986849	-9.84885803146657	1.92342658232681e-16	7.92580886565514e-15	26.936579008016
OST4	1.02463502262257	11.5748576237467	9.84750780184354	1.93665171977329e-16	7.96623069846076e-15	26.9298349893076
PPM1H	-2.1279514351242	8.54900742727799	-9.84622019182084	1.94934820946438e-16	8.00433948755944e-15	26.9234037423697
GNG3	-2.97461126716527	10.108507276259	-9.84488291615246	1.96262254731145e-16	8.0446828947179e-15	26.9167244342961
RBL1	1.09343877271869	7.09085139073202	9.8375607891183	2.03692372132242e-16	8.33459157059697e-15	26.8801526018761
PPP2R2C	-3.18879504059257	8.15843982257934	-9.83241769552627	2.09078867143281e-16	8.52508115101876e-15	26.8544644881807
ZFP36L2	1.59629347657878	11.0970926933165	9.83073495127654	2.10871992329895e-16	8.58318931432836e-15	26.8460597360377
CCDC92	-1.36446891793354	11.5724754409208	-9.82915700002959	2.12567418909797e-16	8.63712528089405e-15	26.8381783993412
HS6ST3	-2.13036208005552	7.06469384837044	-9.81911636469894	2.23679494771647e-16	9.072829315755e-15	26.7880290144788
ATP8A2	-3.10058603018316	7.85596564106139	-9.81409146547272	2.29456822231894e-16	9.27490721822262e-15	26.7629315912522
ANXA1	2.87581979891316	10.7015758521529	9.81280376442685	2.30961208977183e-16	9.31956449303607e-15	26.7565000413976
FAM102B	-1.14762963080693	9.82207044874606	-9.809685281736	2.34645438305129e-16	9.45187488357602e-15	26.7409245029329
ITPKA	-3.3686328212338	6.61000483235155	-9.80742887081038	2.37347789793946e-16	9.54424569200724e-15	26.7296546863363
DCTN1	-1.18838807414373	10.9359410564853	-9.80657078264221	2.38383612222922e-16	9.569399290663e-15	26.7253689057938
SLC8A2	-3.88635889864628	7.10665894576974	-9.80386246674013	2.41682636399191e-16	9.68516173322737e-15	26.7118420585259
MAK	2.39829701733837	5.50071458546677	9.79332201464314	2.54962450069358e-16	1.01823445598761e-14	26.6591974889937
ANXA2	2.48219690541329	11.3467221340405	9.79244760383444	2.56096348675806e-16	1.01995976309613e-14	26.6548302474819
COL4A2	2.90078592084385	10.6749185974502	9.7923147260576	2.56269099675999e-16	1.01995976309613e-14	26.6541665902938
LOC101928335	-1.36368029204328	7.2779754738289	-9.79085086987621	2.58179951204014e-16	1.02581448073786e-14	26.6468553766928
PTPRN	-1.96634557854483	8.98833163480979	-9.78630344229819	2.64207299975485e-16	1.04542050282975e-14	26.6241433775611
KCNA4	-2.06122145297897	5.63000698031636	-9.78611568820838	2.64459159057391e-16	1.04542050282975e-14	26.623205647624
MCM7	1.44324930310608	9.88032263064085	9.78302784558363	2.68635893570002e-16	1.05724535627341e-14	26.6077835770825
FAM126B	-1.15521966988452	9.36331923534892	-9.77462147798195	2.80343896979822e-16	1.09338807847164e-14	26.5657987060179
STMN1	-1.31134517565342	8.96999163475319	-9.77117452903159	2.85290894334049e-16	1.11082462914074e-14	26.5485833510802
SLC35F3	-2.33854649150607	6.39172013393854	-9.76696629901556	2.91448944264988e-16	1.13102557855114e-14	26.5275659815435
CDH9	-2.36186143046116	6.93610340534197	-9.76591774920076	2.93003895395843e-16	1.1332885327226e-14	26.5223291767609
CYP4X1	-3.04878809432487	7.3208056113126	-9.76294522423147	2.97457247059677e-16	1.14670997903683e-14	26.5074834453826
KDELC2	1.35134122878194	9.56763385974558	9.76110268551364	3.00251595177836e-16	1.15557226969186e-14	26.4982812550016
FAM19A1	-4.14695798596768	7.95176106723402	-9.75909287623658	3.03329557399015e-16	1.16549510168323e-14	26.4882436934649
CDCA3	1.73622959168263	8.29657738419828	9.75126312857442	3.15624409135486e-16	1.20677181873228e-14	26.4491399855698
RBP4	-3.5450645385717	6.59359772028873	-9.74716805915128	3.22251968903572e-16	1.22883084860508e-14	26.4286883788466
VSIG4	2.14015769176206	10.4958001255435	9.74704848019953	3.22447575074521e-16	1.22883084860508e-14	26.4280911793288
LMNB1	2.50648907072268	8.86645801323584	9.74301395460923	3.29117245105542e-16	1.25220252978737e-14	26.4079420763311
PLEKHA1	-1.56951608789277	9.93389296371695	-9.74137452727404	3.31866712365346e-16	1.26060705740993e-14	26.3997545371999
MYO5A	-1.54800139594959	9.77461980324341	-9.73802957714944	3.37547925510516e-16	1.28010248238728e-14	26.3830494384345
PABPC1L2A	-1.34538529681444	8.27764132546402	-9.73621186835603	3.40675873574537e-16	1.28986743496411e-14	26.373971613547
E2F8	2.76408656099402	6.48966052093991	9.72989696629734	3.51769616158055e-16	1.32756031677254e-14	26.3424345661263
SGIP1	-2.08272007752546	8.59634637872366	-9.7228306184077	3.64612194639787e-16	1.3693800669217e-14	26.3071451725858
TNC	2.60024178441805	10.2794287963067	9.72144302868205	3.67188568073602e-16	1.37575388748283e-14	26.3002155935836
MTMR7	-1.458864172034	6.41242261927145	-9.72128183762136	3.67489033101147e-16	1.37575388748283e-14	26.2994106117241
NEDD4	1.39634428402273	8.2290593437568	9.71986030417999	3.70149479400256e-16	1.38349299808528e-14	26.2923115399177
CTC-471C19.1	-2.49135641497015	4.9064015232702	-9.71745729765068	3.74690643165683e-16	1.39822557928852e-14	26.2803110811037
BMP1	1.11571180379395	7.47989333323136	9.71566739641101	3.78109326628674e-16	1.40872904552086e-14	26.2713724665841
CLSTN1	-1.16691760813708	12.3128336856772	-9.71369363676413	3.8191534025569e-16	1.42063978959864e-14	26.2615157151017
ACTL6A	1.72129606558046	9.88293430275865	9.71298167700725	3.83297596079613e-16	1.42351111996255e-14	26.2579602711492
LIPA	-2.74837184236665	4.51068486441418	-9.71222558626667	3.84771007645426e-16	1.42671132135362e-14	26.2541844477158
HLA-A	1.22433827626023	13.7822150610405	9.70159655558584	4.06093469456052e-16	1.50100126594667e-14	26.2011049994984
APBB1	-1.33393879944916	9.87105968169905	-9.70087622661191	4.075805134549e-16	1.50411397394124e-14	26.1975078498242
CDK2	1.794361231263	8.33417137649132	9.70023181931227	4.08915437662237e-16	1.50665635901996e-14	26.1942898393883
LAP3	1.43763116869572	12.045845119834	9.6900540908768	4.30588265127981e-16	1.58151340276849e-14	26.1434653793084
MAPRE1	1.01742290892743	11.5417559379659	9.68865429288331	4.33657535521297e-16	1.59028218568604e-14	26.1364753059964
PCMT1	-1.01336289288535	11.7961360223457	-9.68600533881132	4.39525751594418e-16	1.6092714449665e-14	26.1232474699104
TESPA1	-2.4720408173854	7.2645342859295	-9.67952328628651	4.54222382679716e-16	1.6549409673176e-14	26.0908789857882
MCM3	1.35113649433662	10.1063633387666	9.67571497213734	4.63084944297289e-16	1.68232556944637e-14	26.0718621904156
PCP4L1	-2.0954338761832	7.72963450470077	-9.65828649246641	5.05901380753957e-16	1.83501367081253e-14	25.9848354410895
MMD	-1.28300652612907	10.4852538023817	-9.65740364128827	5.08172629521324e-16	1.83795873843546e-14	25.9804271458113
CKMT1A	-2.97466473689147	8.79416592213109	-9.657358355304	5.08289408005347e-16	1.83795873843546e-14	25.9802010219138
AACS	-1.14331463399416	9.93100942516066	-9.65687097022485	5.09547921866688e-16	1.83965730366823e-14	25.9777673917549
PI4KA	-1.70964991572275	10.7176940367522	-9.65482287240363	5.1487060587692e-16	1.85600110368893e-14	25.9675407839098
SHFM1	1.17763384411221	11.3250068768969	9.65046179697425	5.26390247213838e-16	1.89459872465561e-14	25.9457651491495
KIF18A	2.87635919415415	6.57243477321859	9.64683115166163	5.36176753598612e-16	1.92513870748615e-14	25.9276368778386
GLT1D1	-3.72889876717744	6.86367310266757	-9.64670272409464	5.36526244422243e-16	1.92513870748615e-14	25.926995626022
THEMIS	-2.54349938400611	6.24976848519644	-9.64300451501187	5.46688485470596e-16	1.95558520653845e-14	25.908530191331
STAG3L2	1.51945381388987	8.57435183395799	9.6414126950672	5.51121636018452e-16	1.96842418328612e-14	25.9005821733063
FOXM1	3.68844388325568	7.07041476615218	9.63918806020878	5.57377413041108e-16	1.98772376213421e-14	25.8894745453081
HS3ST2	-2.01566089835378	8.94416824470603	-9.63855677289088	5.59165516016374e-16	1.99105608092365e-14	25.8863225329469
CACNA1C	-1.4196423661226	7.98576820477507	-9.63544380491793	5.68067108877771e-16	2.01659500462043e-14	25.8707795919441
KLHL2	-1.76965963825545	11.0115089929841	-9.63380800092135	5.72801351670854e-16	2.030310930854e-14	25.8626121346703
PRSS2	-1.26703678535569	6.97658165062195	-9.63194576394016	5.78238944192213e-16	2.04631248978624e-14	25.8533141597865
RAB3A	-2.9991192293455	8.98860250724771	-9.63166250434368	5.79070549783011e-16	2.04631248978624e-14	25.851899875528
ITGB3BP	1.01722023317791	9.62692344012577	9.63048140197849	5.82550984358405e-16	2.05549721757807e-14	25.8460027728232
XRN2	1.16897763422777	9.61299021668958	9.63010666085094	5.83659622970794e-16	2.05629809464469e-14	25.8441317394734
MORC4	1.15090387809901	8.7280959211005	9.62576226279386	5.96667116694419e-16	2.09264167859608e-14	25.8224408792649
FKBP10	3.36104633968043	8.1422989922467	9.62201969991796	6.08104745532026e-16	2.12317769162327e-14	25.8037551064388
PRRG3	-1.51838039768043	7.69865993639342	-9.61874698042866	6.1828594746866e-16	2.15334493924585e-14	25.7874153281031
ZNF558	1.007732791937	9.92927902399033	9.61864957495684	6.18591565962664e-16	2.15334493924585e-14	25.7869290121554
GARNL3	-1.19866645221487	8.51787016463251	-9.61804664702022	6.20486669801094e-16	2.15672289117301e-14	25.7839187792362
SYP	-2.50677172401009	8.61440590669559	-9.61497146632423	6.30243136095916e-16	2.18737509868527e-14	25.7685654385804
KIF4A	3.23559134901694	7.66116614399031	9.61224694673655	6.39015104423203e-16	2.21123876564724e-14	25.7549629524622
RASGRF1	-1.24568674548162	7.31441624953061	-9.61114679598747	6.42591683233968e-16	2.22032086341716e-14	25.7494703525098
JAM2	1.15464539355227	10.8268599949065	9.60962484900474	6.47572525916177e-16	2.23422100916317e-14	25.7418719287733
SYNPR	-3.93681100035497	9.56118143597602	-9.60596426683187	6.59711026214827e-16	2.26679076844247e-14	25.7235963731203
ARPP21	-2.42265313039746	7.85684919296172	-9.6058993388761	6.59928367608127e-16	2.26679076844247e-14	25.723272220462
NID1	2.03736146218008	8.99813304330194	9.60547544935778	6.61349065379893e-16	2.26833003703754e-14	25.7211559547447
KIAA0319	-2.70024991387457	7.65805703389386	-9.60478240992855	6.63678427027461e-16	2.26964398146063e-14	25.7176959659956
TSPYL4	-1.33484778357755	12.2076602550125	-9.60329904261375	6.68691740325988e-16	2.28344033083792e-14	25.7102903032316
NME4	1.04483464252844	10.6792646001551	9.6009819618735	6.76598586493192e-16	2.30369472011397e-14	25.6987224244066
HOOK1	-2.51373507826049	7.09715990972161	-9.59755081107455	6.88479065762318e-16	2.33732128832235e-14	25.681592781598
TMX1	1.2200722510367	11.0345477387863	9.58780071079274	7.233894601481e-16	2.45226924113868e-14	25.63291754184
SYN1	-2.86917068196214	9.84108297944842	-9.58722032845895	7.25522453813923e-16	2.45523964627278e-14	25.6300201605608
SERPINH1	4.44142549101637	8.17696088173848	9.58698988342139	7.26371116892432e-16	2.45523964627278e-14	25.6288697357863
LPCAT4	-1.45423179731487	7.81404707087991	-9.5854065035864	7.32229141112208e-16	2.46788732054336e-14	25.6209652316777
METTL2A	1.07813525375713	9.50774602887836	9.58300017300458	7.41222364578518e-16	2.49459295946101e-14	25.6089524983378
GBP1	2.59803027816866	9.60308789703631	9.58258677919989	7.42778422745142e-16	2.49622783194307e-14	25.6068887896239
SERPINI1	-3.47740373420033	10.7883199701276	-9.58133477547922	7.47511042845028e-16	2.50851799313304e-14	25.6006386632214
SLC25A22	-1.22516298318371	9.51601421559048	-9.58081822501181	7.49472393533768e-16	2.51148629804426e-14	25.5980600001191
PRPH2	-1.03454906392043	8.63089022501491	-9.57939018227983	7.54921501242304e-16	2.52223722179323e-14	25.5909311156177
PSD3	-1.81796971091332	10.6235060085783	-9.57912832655685	7.5592497450305e-16	2.52223722179323e-14	25.5896239182545
COL26A1	-2.01836065648396	5.6511206981031	-9.57658662523183	7.65734719639609e-16	2.54767915351706e-14	25.5769356757268
CHD5	-2.77389182915291	7.75940154368721	-9.57612080956823	7.67546290893875e-16	2.55006868127035e-14	25.5746103235138
NTN1	1.47208687056002	8.5518965582984	9.57567433599062	7.69286660282974e-16	2.55221518887337e-14	25.5723815306069
C1orf95	-2.41315315676209	8.91527896784443	-9.57044611828043	7.89962312720453e-16	2.61631671248771e-14	25.5462825688118
STXBP1	-2.44085256600875	12.0996550969644	-9.56934724355798	7.94378088401552e-16	2.62426064529595e-14	25.5407971116986
CYFIP2	-2.06899977842883	10.361498264138	-9.5590246687797	8.37082153092139e-16	2.75752359556045e-14	25.4892690715563
HJURP	3.17391432264481	7.33782788381623	9.5544521332992	8.56724588601116e-16	2.81427994083716e-14	25.4664446035746
ASIC2	-3.11310860103293	7.28567637304437	-9.55267317977492	8.64490389913076e-16	2.8318131129133e-14	25.4575648079129
SLC32A1	-2.5734608873711	7.5770436027657	-9.55059969895266	8.73630741287132e-16	2.85374859926189e-14	25.4472149305016
AGTPBP1	-1.47276527560118	9.58133176307379	-9.55059897116777	8.7363396641641e-16	2.85374859926189e-14	25.4472112977434
RP1-212P9.2	-2.61579222324398	5.7102502869764	-9.54713782025652	8.89107193123138e-16	2.89617975771102e-14	25.4299349831183
TGFB1I1	2.07178142335934	9.52098599180117	9.5445720036244	9.00754288162761e-16	2.9300268148982e-14	25.4171278736801
CLDN10	-1.86546764157079	9.61811233734881	-9.54383941665057	9.04107639392549e-16	2.93683878461733e-14	25.4134712361997
FLJ35934	1.33993403639205	6.93849991761134	9.53936062982418	9.24881899662175e-16	2.99181977057156e-14	25.391116030857
ZNF540	-1.24358072836448	8.07395396879858	-9.53750523437682	9.33627024000964e-16	3.0159256344563e-14	25.3818552134845
TUB	-1.34354426101822	8.58468269769806	-9.53420912242836	9.49367036929096e-16	3.06252937791111e-14	25.3654035308886
SHANK2	-2.37247058068092	7.9792969927029	-9.53066226946041	9.66600752902692e-16	3.11381620993778e-14	25.3477005837371
RNF213	1.24028903267046	8.33621160161988	9.52846027628889	9.774568962909e-16	3.14011393831855e-14	25.3367101891192
SOX9	1.62595863418513	12.4945320119166	9.52681634329473	9.85641085607929e-16	3.16205048688222e-14	25.3285051998903
LOC732360	1.14665381770503	8.97235966135672	9.52524686032162	9.93518520188258e-16	3.18294401735587e-14	25.3206718478703
DAP	1.24414853295184	10.0667168384066	9.5247377743942	9.96087176295077e-16	3.18679577678053e-14	25.3181309906264
LANCL1	-1.36333324648592	11.109922407391	-9.52240141517415	1.0079609458329e-15	3.22036618351517e-14	25.3064702474329
N4BP2	1.29198477155269	8.25360728752149	9.52120719755294	1.01408468009408e-15	3.23549890476528e-14	25.3005099641596
TCF3	1.26602710896672	8.26375489330157	9.51902459795766	1.02537288679181e-15	3.26704533314829e-14	25.289616790415
LOC283070	-1.91199063291026	10.2021615989404	-9.5163621437263	1.03931300448924e-15	3.30694368399762e-14	25.2763288372765
CD200	-1.61682809874233	9.80500060916415	-9.51545765603349	1.04409170338888e-15	3.31762272454207e-14	25.2718146941475
KIAA1549L	-1.80861738412418	9.11898464884074	-9.51306194381885	1.05685538502258e-15	3.35361063195667e-14	25.2598581887428
RP11-416I2.1	-1.44144211274103	7.95741784544858	-9.51136589549509	1.06598560699727e-15	3.37340329877848e-14	25.2513936354126
BRI3BP	-1.05172286183554	10.2876303056	-9.50585310258114	1.09621023898305e-15	3.46435113872651e-14	25.2238810908311
ARHGAP32	-1.25627275592363	8.84164512261051	-9.50446024516255	1.10398133774476e-15	3.48418900408944e-14	25.2169298996665
AP3B2	-1.69645411934703	8.33472100308438	-9.5040997428674	1.10600162209225e-15	3.48584808541319e-14	25.2151307845991
CDK1	2.41104946474829	8.16995438520548	9.50357463572929	1.10895097707442e-15	3.48787195182537e-14	25.2125102011936
HECW2	-1.49615956615377	7.93704977571738	-9.50345310576004	1.10963469032904e-15	3.48787195182537e-14	25.2119036983558
TPX2	2.63665785952739	9.04847257032366	9.50017681610959	1.12822630317166e-15	3.54153729056159e-14	25.1955532941359
RP11-143K11.1	-1.86406353468203	7.80352125499294	-9.49259797329706	1.17243470569945e-15	3.6753621829339e-14	25.1577318041388
SYNE2	1.07144175280554	8.25525939405458	9.48828786163676	1.19834397052427e-15	3.75154045966946e-14	25.1362231797992
CMTM6	1.25090553822846	10.046092051826	9.48779198179538	1.20136130132692e-15	3.75594499073027e-14	25.1337486321677
FOXD1	2.72908462842321	8.59809069496166	9.47461865344959	1.28435847242427e-15	3.99401235364684e-14	25.0680129516902
IKBKB	1.04031356504941	8.98856366593927	9.47176829581844	1.30305759339998e-15	4.04676594552168e-14	25.0537900341808
PLEKHG2	1.03470108879749	8.84736313550574	9.47077037935842	1.30966828400215e-15	4.06188741858804e-14	25.0488106051128
SLC17A7	-3.80136881360183	10.1772106983458	-9.46478864570799	1.35000264489717e-15	4.17587688155659e-14	25.0189632969295
PLP2	2.76952074778247	9.60812051980293	9.46136370011233	1.37365312758677e-15	4.2434055489677e-14	25.0018740903665
RYR2	-3.62632015696152	7.24577327812215	-9.46048859531195	1.37976215668032e-15	4.25663925664751e-14	24.997507688187
KCTD16	-2.76198944683575	7.80076679407812	-9.45931904640851	1.3879690782326e-15	4.27630156031953e-14	24.9916721639072
ACADSB	-1.32581473151082	8.3093309084951	-9.45560182991485	1.41437867647361e-15	4.35192003580394e-14	24.9731251444363
TEF	-1.81125876714231	8.19778031163938	-9.45240179085749	1.43751570399767e-15	4.41147089004442e-14	24.9571588508293
PFN1	1.00584212145319	12.5830003313232	9.44276708973772	1.50948520595803e-15	4.62624486971869e-14	24.9090889650866
GBP2	2.32506650736461	9.38505503397787	9.44128489676642	1.52087202241846e-15	4.65502600772516e-14	24.9016941496843
NEXN	1.44315773786844	7.61048123474665	9.44048925445243	1.5270198324514e-15	4.66771737251165e-14	24.8977246303213
RBM28	1.27250398495437	9.92182248132189	9.43990837556992	1.53152387251692e-15	4.6692459187859e-14	24.8948265921196
FSTL1	1.52885701163923	10.6208491202247	9.43872625514276	1.54073087430735e-15	4.69118357460447e-14	24.888928951976
GABBR1	-1.57580118988433	10.9810515094384	-9.43744335875213	1.55078535823814e-15	4.7156410573909e-14	24.8825285777198
ROMO1	1.23316240169471	10.5830693666899	9.43502248124795	1.56993749228554e-15	4.7614632161997e-14	24.8704509278108
RAP1GAP2	-2.72051880442822	9.10412131546737	-9.43193217755636	1.59472937513262e-15	4.83037314496339e-14	24.8550337616499
CRYM	-3.24485811649859	9.81868138192451	-9.42788666580499	1.62777653831181e-15	4.92407680973363e-14	24.8348515510327
TAGLN2	2.22182140836272	10.8236687665498	9.42727408088351	1.63283995053586e-15	4.92661399305922e-14	24.831795530738
NWD2	-3.03313201093273	7.12762110874818	-9.42411947852881	1.6591650311831e-15	4.99957442148365e-14	24.8160582311062
TOLLIP	-1.17334332790055	9.04708375895059	-9.4238315439678	1.66158885378501e-15	5.00041765636487e-14	24.8146218310672
SEC14L5	-2.2584930205782	9.3374096697967	-9.42296278674254	1.66892348084216e-15	5.01601834325795e-14	24.8102879329279
DYNC1I1	-2.2874068628851	9.16228741231128	-9.42039963218129	1.69075238202373e-15	5.07508594671035e-14	24.7975014508325
ANO3	-3.71750101287345	7.53482276744723	-9.41927516830747	1.7004185893726e-15	5.09754020050607e-14	24.7918920369668
MAN2B1	1.46408488531311	9.52022965035339	9.41848309665532	1.70726058410502e-15	5.11148120707079e-14	24.7879407897493
SOCS7	-1.04456626646455	9.79144084164064	-9.41511662880917	1.73664868682363e-15	5.18615330637484e-14	24.7711473633428
RP11-395B7.7	1.36524934569723	8.81660709483349	9.41241927824437	1.76055991483495e-15	5.25083617566439e-14	24.7576920110088
MS4A6A	1.80128214471076	9.2269700046503	9.41020098711015	1.78047069618963e-15	5.30343780935258e-14	24.7466265278668
NCDN	-2.09011605549416	9.13862169351976	-9.40855749940737	1.79536713374106e-15	5.34098822196975e-14	24.7384284189572
TLR2	2.00418641056616	8.73502870262337	9.40813580386312	1.79920937909103e-15	5.34560004440001e-14	24.7363249129228
CAMK1G	-1.89050862921028	7.78671735291537	-9.4074910376288	1.80510000395897e-15	5.35627829419021e-14	24.733108692869
VGLL4	1.05433377387426	10.6966529969709	9.40720162888608	1.80775032186139e-15	5.35732665270307e-14	24.7316650692015
MYD88	1.24289657937738	10.6823295189996	9.40692856698455	1.81025450465933e-15	5.3579398238794e-14	24.7303029886855
NPTN	-1.2165469149843	13.1138081067132	-9.39834899332369	1.89072572098976e-15	5.58902357295871e-14	24.6875076312694
ANO6	1.44927575375613	9.82589144739672	9.39016066743251	1.97085789344745e-15	5.81116544233565e-14	24.646665771193
PI4KA	-1.40948155695708	11.8215351585045	-9.38908047603437	1.98167906477758e-15	5.83569454896559e-14	24.6412781183998
CENPU	1.58009263051361	8.45465252654395	9.38125326636684	2.06188439552957e-15	6.06422821651149e-14	24.6022394803617
MAP3K9	-1.50694034700198	8.41557435427878	-9.37814918621856	2.09458269956915e-15	6.15263882897372e-14	24.5867582040615
ICAM5	-3.30554459534506	7.31069211583851	-9.37695215794482	2.10733011798502e-15	6.17877455294515e-14	24.5807882258487
CCDC85A	-2.3998570792015	7.49169878448649	-9.374166672272	2.13729417692863e-15	6.2544682670648e-14	24.5668962457937
TNFRSF1A	1.82990525912007	10.4563030334181	9.37385572896005	2.14066535738086e-15	6.25648347496163e-14	24.5653455005673
CRHBP	-3.01660335664919	6.91801701010449	-9.37321462077095	2.1476328906496e-15	6.26899147792499e-14	24.5621481568373
SCN3B	-3.58833950066762	9.4023646712656	-9.36414077234097	2.24871139045986e-15	6.54765240445634e-14	24.5168962495146
PRKCE	-1.69242052981012	8.22058068594439	-9.36095069352223	2.28536518007157e-15	6.64608130857971e-14	24.500987696073
CLEC4G	-2.49928702965374	4.9398580183067	-9.35933228728963	2.30418814573404e-15	6.69247573137671e-14	24.4929170100599
EIF4E3	-1.07592735453361	8.70078336720669	-9.35116653265884	2.40154871221921e-15	6.95792802671907e-14	24.452197160605
TMOD2	-1.58123335516933	10.1746726462166	-9.35084553747214	2.40545878067233e-15	6.96060981905964e-14	24.4505965085254
CHST14	1.21826610416213	9.5415914455911	9.34945005822005	2.42253127774528e-15	7.00132552550846e-14	24.4436379468163
ADRB1	-1.76245749651757	7.9230959649262	-9.34522271574028	2.47499144955351e-15	7.14408732400206e-14	24.4225586610955
NRM	1.04755190103484	10.336045127404	9.34363451023694	2.49499259312768e-15	7.19291869586118e-14	24.4146393535066
PTPN5	-3.05378821715248	7.31393283799632	-9.34143356014035	2.52297755356462e-15	7.26461796071452e-14	24.4036648341527
PARP9	1.17154583847904	9.33832570986201	9.33930277001912	2.55036910943534e-15	7.32811372873718e-14	24.3930402970364
CAMK2G	-1.50190414163154	9.83001229868304	-9.33910360151143	2.552944575229e-15	7.32811372873718e-14	24.39204721119
MAPRE2	-1.14466598122108	10.411924133756	-9.33673140474954	2.58382014081436e-15	7.40324780641442e-14	24.3802191580577
YWHAH	-1.59300021542293	10.5572303605371	-9.33594538425352	2.59413272049574e-15	7.42367575952419e-14	24.376300006661
CD163	3.17636800477296	9.55145781130376	9.33419060843059	2.61730394965808e-15	7.48080637473965e-14	24.3675506469789
NCS1	-1.49676133943441	8.73204339683376	-9.33091670237939	2.66108887619854e-15	7.59664331206591e-14	24.3512271273579
POLD1	1.38199409094785	8.43746804168324	9.32744925611934	2.70826025470573e-15	7.72185255751856e-14	24.3339390041596
THRB	-1.74080743533135	8.62676499107418	-9.32184271200133	2.78630550764286e-15	7.92715302697755e-14	24.3059865149537
HAUS1	1.31714200674874	9.53158140702849	9.32156193121121	2.79027262300788e-15	7.92715302697755e-14	24.3045866561292
LINC00622	-1.7843132139769	7.6000125849942	-9.32154859486981	2.79046119073385e-15	7.92715302697755e-14	24.3045201666194
TBR1	-2.45187745323852	8.03156454440639	-9.32090448270788	2.79958371307242e-15	7.94339305839271e-14	24.3013088954206
HSPB1	1.57266212715236	11.9337753727816	9.31758401714567	2.8470860147181e-15	8.06835809492956e-14	24.284754673538
FAM111A	1.37613935855121	8.86678481369402	9.3160904782499	2.86871414346306e-15	8.11978397669768e-14	24.2773087359423
CAMTA2	-1.21483434707188	9.74120923948443	-9.31508766755225	2.8833279838385e-15	8.14393193653011e-14	24.2723093322943
PNMAL1	-1.54708152493273	11.6436622801685	-9.315025991363	2.88422920703763e-15	8.14393193653011e-14	24.2720018534535
RBM11	-2.09614956104295	6.89246356943608	-9.31403846503596	2.89869749195406e-15	8.17488773940078e-14	24.2670786831025
KCNS2	-1.17106764699134	7.29587602670594	-9.30704436703569	3.0032643445857e-15	8.44935275135974e-14	24.2322115483827
PLCXD2	-1.58899962084359	7.66626711721205	-9.30319044438241	3.06248470108496e-15	8.59522631569248e-14	24.2129995911213
GFOD1	-1.51139847117963	9.25614979629932	-9.30285938142298	3.06762597513122e-15	8.5956695075936e-14	24.2113492526527
LGI3	-4.54600744267304	7.34169839779354	-9.30270582361577	3.07001359165865e-15	8.5956695075936e-14	24.2105837730665
LIMA1	1.50549097749278	10.127039950551	9.29952646585656	3.11986750783652e-15	8.7247805617831e-14	24.1947349812904
C1QA	2.01223909744931	10.7923554266205	9.2986135099057	3.13433197311582e-15	8.75473348610542e-14	24.1901840478111
RFPL1S	-3.75146241004732	8.18612085458191	-9.29289230504265	3.22651369453573e-15	9.00143288249485e-14	24.1616654465326
MSN	1.61852060353446	11.1762706036386	9.29247977587968	3.23326420830419e-15	9.00622319725558e-14	24.1596091480888
PDE2A	-2.61549888883599	9.95880478556221	-9.29231565265839	3.23595379638133e-15	9.00622319725558e-14	24.1587910589017
ADCYAP1	-1.53361970201534	7.0552583826521	-9.28979796939945	3.27749380029151e-15	9.10329069416534e-14	24.1462415233461
CAMKV	-2.14661456641639	9.46245403759094	-9.28972915612041	3.27863661754444e-15	9.10329069416534e-14	24.1458985227356
DNAJC6	-2.44334451488628	10.5042829784557	-9.28391312843392	3.3766787501122e-15	9.3421445419771e-14	24.1169090618448
NXPH2	-1.13470531933794	6.94491898989161	-9.28358652919824	3.38227033642382e-15	9.34652737635222e-14	24.1152811928789
TCERG1L	-1.31783959229359	7.78470913825101	-9.28159586535031	3.41655229431931e-15	9.43008865803661e-14	24.1053592060076
HCN1	-2.4285526773036	7.20424633042277	-9.28076809211705	3.43090964158354e-15	9.45852311709846e-14	24.1012334099324
WLS	1.22158335882905	11.0482900265954	9.27612392514742	3.51258523419812e-15	9.63812063731796e-14	24.0780863549731
LOC100506563	-1.99828946469097	7.19006870293164	-9.27162568588721	3.59354528829181e-15	9.83711933789084e-14	24.0556673544116
UNC5D	-2.37812654317279	8.04574426849613	-9.27060511301781	3.61217158351352e-15	9.87651557353878e-14	24.0505809711771
KLK7	-1.28808609445939	8.10089677886624	-9.27014439352748	3.62061165302558e-15	9.88800065380746e-14	24.0482848261291
RAPGEF4	-2.67598715748809	10.3571657848273	-9.26920238707613	3.63792992927812e-15	9.91208408184036e-14	24.0435900552157
HAS2	2.03549197447797	8.30938197360721	9.26373823187742	3.74002973086238e-15	1.01783796281101e-13	24.0163584376009
SH2D5	-1.79647777267836	8.08265111145006	-9.26001607349783	3.81121348572736e-15	1.0327653820853e-13	23.9978090031259
ELN	2.19764190693126	8.39319754473131	9.25994464313704	3.81259269380203e-15	1.0327653820853e-13	23.9974530337708
CAP2	-2.02660953560271	10.4606456447167	-9.25908518400267	3.82922663268662e-15	1.03606789737993e-13	23.99316998017
NAGPA	-1.13322054336025	8.77750362513935	-9.25570007657292	3.89544979109235e-15	1.04953531509317e-13	23.9763008021289
CLIP3	-1.26854480156634	10.5592315106572	-9.25562146600342	3.89700116996393e-15	1.04953531509317e-13	23.9759090631059
TUBB4A	-2.81989773601214	10.515884147667	-9.25503780323882	3.9085390641845e-15	1.05142856509775e-13	23.9730005112357
CACNA1E	-2.13446287731866	7.13841441276422	-9.25432427824946	3.9226904422353e-15	1.05280678002594e-13	23.96944483737
PAK3	-2.85782397043791	9.37360475642455	-9.25098528943387	3.98959579714354e-15	1.06707961899976e-13	23.952806070418
CKLF	1.22826332336918	9.15565936303833	9.24850574195466	4.040016304923e-15	1.07809268054599e-13	23.9404503192535
TP53	2.02146510295355	8.99977004084056	9.24613355289414	4.08884925372892e-15	1.08987692736822e-13	23.9286297577491
LGALS3BP	1.54109839331519	11.6163995735051	9.24444698281886	4.12392644190117e-15	1.09797187676325e-13	23.9202257479208
ATAD2	1.26664281420284	8.04864198458651	9.24383540020885	4.13672021231139e-15	1.10012229773932e-13	23.917178319485
C15orf27	-1.09862411584464	7.62286536057234	-9.24153641714583	4.18516848066038e-15	1.11047422610287e-13	23.9057229429757
MAL2	-4.28114612161351	7.7628911487816	-9.23958615629205	4.22671183384619e-15	1.12022272841812e-13	23.8960053370048
LSM5	1.14764031066653	10.1125467101925	9.23435341898943	4.34022277314393e-15	1.1490013137121e-13	23.8699327818935
PGM2	1.00215670453724	9.05083749696529	9.23242724727207	4.38276842486222e-15	1.15894906998936e-13	23.8603357326623
MCM8	1.22036843421282	7.49074373885732	9.23007298844798	4.4353357801344e-15	1.17019611312302e-13	23.8486059557955
SERP2	-1.04706507668127	7.6619867972527	-9.22785447460645	4.4854482292582e-15	1.18074615181703e-13	23.8375527058295
HMMR	1.93077912115043	7.73368856577177	9.22734703772459	4.49698958875136e-15	1.18244969761497e-13	23.8350245416213
KIF17	-2.5025015739745	6.21229936496409	-9.22580748006224	4.53218773861183e-15	1.19036277733833e-13	23.827354181647
RTN4RL1	-2.1317560355406	7.45090619502927	-9.22343768535217	4.5869056108845e-15	1.20202696137819e-13	23.8155476079096
ATP6V0A1	-1.10929715653417	10.970064373888	-9.22241240398223	4.61078304806908e-15	1.20692809236942e-13	23.8104396130432
RAB11FIP4	-2.58440981296402	8.37314006438752	-9.22001375807801	4.66713031544129e-15	1.22030807563943e-13	23.7984896190396
FAM46A	2.41387153020094	8.58412158349082	9.21815193373255	4.71134054941163e-15	1.23048819298911e-13	23.7892142122743
CLTB	-1.07172111225215	9.92731434364257	-9.21545361872313	4.77615710233159e-15	1.24462918544893e-13	23.7757717421686
PROS1	2.19924683648079	9.96644283782531	9.21459985857529	4.79685024886223e-15	1.24862654413185e-13	23.7715185383752
HDAC11	-1.69933683116775	8.54814542811489	-9.21314767395908	4.83225366410241e-15	1.25504067046615e-13	23.7642842108987
SLITRK4	-3.64951946177618	6.57503690155494	-9.20659244972113	4.99534167884671e-15	1.29307829051878e-13	23.7316291879559
PDPN	3.09081745139263	9.04638600205426	9.20354722842008	5.07296260745925e-15	1.31088241137278e-13	23.7164599227056
LYPLA1	1.13131884407054	10.8912056267045	9.20345381552794	5.07536259258939e-15	1.31088241137278e-13	23.7159946077631
ATP2B3	-2.92401034957988	7.19146327375931	-9.19960511137594	5.17523631456778e-15	1.33372416093552e-13	23.6968234752959
DMRTC1	-1.76625085048019	8.85138605277476	-9.19806841813499	5.21565952062264e-15	1.34265813465212e-13	23.6891690795745
LOC100996717	1.24624157786245	9.26367453633217	9.19258044884716	5.36261310806233e-15	1.37593207392011e-13	23.6618338373849
ATP6V1E1	-1.18325600493628	11.3366000693771	-9.19116138591825	5.40128005973353e-15	1.38433027289192e-13	23.6547657715369
RBFOX1	-3.07491619974402	9.33395982215934	-9.18995212219917	5.43444998047319e-15	1.39130271014903e-13	23.6487427384853
STK32C	-1.34125326666546	8.50788557731387	-9.18933258044407	5.45152263847157e-15	1.39414322913457e-13	23.6456569829054
ABCG4	-1.11656355168999	7.8088180761719	-9.18900562893979	5.46055399143192e-15	1.39492333781125e-13	23.6440285398343
ANKRD34A	-3.25202347246227	7.34464878981468	-9.1770678267337	5.80074527859533e-15	1.47697360406855e-13	23.5845731218944
HID1	-1.01189080305869	7.98221318517514	-9.17647149985793	5.81828311692164e-15	1.47982352383821e-13	23.5816033122188
NEGR1	-2.82378023468551	8.16992237502206	-9.17408744240528	5.88892824903873e-15	1.49615984261798e-13	23.5697304484836
FRMPD4	-2.49558207139315	7.51412901146363	-9.1689892936834	6.04288542781563e-15	1.53193713948852e-13	23.544341922859
AKAP6	-1.27049523091547	8.02069776351218	-9.1633247296186	6.21866543530056e-15	1.57478755643339e-13	23.5161339738421
CELF4	-2.59818212519006	7.67930742706162	-9.16285016127634	6.23362175827582e-15	1.57686290963413e-13	23.513770818188
CACNG8	-1.27740405704208	7.46879203976631	-9.15812050359629	6.38465673884472e-15	1.60983080129811e-13	23.4902195926517
IQGAP2	2.0937173633874	7.72959073552345	9.15594942086624	6.4552054811344e-15	1.62586131140926e-13	23.4794090577557
SYT16	-2.52950917876808	8.4789139487963	-9.15272149872582	6.56153737137029e-15	1.65086015223807e-13	23.4633365499931
VAT1	1.21591154044092	11.0144487876941	9.15215778375416	6.58028542969065e-15	1.65106526213302e-13	23.4605297403088
PNMA6A	-2.1110416660628	9.26798686752589	-9.15207425028906	6.5830681358904e-15	1.65106526213302e-13	23.4601138175711
HPRT1	-1.58066292570146	10.0801947357106	-9.15205858873396	6.5835899917837e-15	1.65106526213302e-13	23.4600358369194
SRCIN1	-2.48016857271511	8.33429287534467	-9.15178987273992	6.59255026655583e-15	1.65153651844126e-13	23.4586978713032
HLA-DRB1	1.51029366724694	11.7125413466217	9.14777884781782	6.72775346896672e-15	1.67942074210653e-13	23.4387269253452
POFUT1	1.77740207644414	7.07999155744449	9.14763479241446	6.73266043763496e-15	1.67942074210653e-13	23.4380096847062
DCTN1-AS1	-2.06092356039894	6.20970996894999	-9.14697808251142	6.75507530560966e-15	1.68321176658904e-13	23.4347399887705
MFSD6	-1.53977947945496	10.0627550360878	-9.14639036949366	6.77519833759771e-15	1.68550193904612e-13	23.4318138378138
PRKACB	-1.20948528555463	11.8379291119378	-9.14628770093359	6.77871979944802e-15	1.68550193904612e-13	23.4313026652173
LOC401442	-1.06607624418085	7.40012621993553	-9.14602327728522	6.78779776751706e-15	1.68596173942279e-13	23.4299861384874
MKI67	1.38440557092148	8.13486775262428	9.14295819582095	6.89391554376986e-15	1.70868004492396e-13	23.4147257703827
LOC100129973	-2.08059885352004	3.60248512899689	-9.14264433754058	6.90487485005604e-15	1.70957957672884e-13	23.4131631622805
RUNDC3A	-2.69943436226563	9.80752695088051	-9.14156181808148	6.94280791008579e-15	1.71714855659524e-13	23.4077736496034
HLA-F	1.55675649751648	11.0815764330789	9.14088818717502	6.96651786828597e-15	1.72118746019103e-13	23.4044198863826
SHISA7	-2.78862801958217	7.53342551029294	-9.13891194503102	7.03654367014598e-15	1.73664876210386e-13	23.3945810118852
TARSL2	-1.22273177173937	8.52272162575481	-9.13628899639128	7.13057128810892e-15	1.75799486419201e-13	23.3815227273894
LRRTM1	-1.56827047444076	8.28364553510204	-9.13524538482545	7.16833066440879e-15	1.76357569710977e-13	23.3763272185477
GLS2	-2.63359033847522	5.72993713658812	-9.13485683627637	7.18243985607812e-15	1.76518487632571e-13	23.374392883486
GUCY1B3	-1.859667782691	10.3105406913308	-9.13227995818819	7.27671718996304e-15	1.78647236864745e-13	23.3615644244502
SPTBN4	-1.17104508058446	7.70335883468117	-9.13036768518068	7.34747709136069e-15	1.80194751000847e-13	23.3520447581919
MIR7703	1.15082849305315	11.1049572499305	9.12805614680047	7.43392873734701e-15	1.81932339917255e-13	23.3405376912832
TUBA4A	-1.67389699070653	10.6630337590278	-9.12707908930563	7.47077540270903e-15	1.82642447292854e-13	23.3356738748861
NDRG3	-1.19372266505977	10.7576587363948	-9.12527525167112	7.53928122099019e-15	1.84124247033669e-13	23.3266944400198
DMTN	-2.45585706668534	9.61272009958608	-9.11304840911579	8.02045718633925e-15	1.95463012316373e-13	23.265833595427
CYP26A1	-1.82917130297617	6.36621837610791	-9.10467822272443	8.36741907484002e-15	2.03284703210931e-13	23.224173776707
KCNMA1	-1.55689470694655	8.95975906752266	-9.10393172782364	8.39908127549615e-15	2.0362970123534e-13	23.2204585050289
NIPSNAP3B	-1.14236326801275	7.75118171723603	-9.10328973940077	8.42640653501024e-15	2.04080041138156e-13	23.2172633782513
GNG12	1.14895948430103	9.80992813582017	9.10149159235796	8.50341526472477e-15	2.05731487779228e-13	23.2083142420964
KALRN	-1.24037824920177	8.67385757895638	-9.10118284558149	8.51670837386867e-15	2.05839574511647e-13	23.2067776661383
KCNJ9	-2.62510985319672	7.75065838087518	-9.09992287743771	8.57117179649829e-15	2.06941449078395e-13	23.2005070826873
SUGT1P3	-1.65454121966544	5.82153821967511	-9.09554902161214	8.7629489499772e-15	2.11352904198881e-13	23.1787399475656
FAM13C	-1.87702666145647	9.20208838334261	-9.09383145558079	8.83942386704668e-15	2.12977151705713e-13	23.1701924754769
KCNK3	-1.20182898058362	7.54796725353225	-9.09307712020781	8.8732210018576e-15	2.1335065301683e-13	23.1664385676144
INPP5J	-1.63867822186824	6.02891747792709	-9.09062693703534	8.98389123059945e-15	2.15789181432823e-13	23.1542455544145
PRSS3P2	-1.52632122070302	7.43065080604029	-9.08966006866884	9.02794110012148e-15	2.16401511077218e-13	23.1494341402345
CACNA1B	-2.85741120438051	7.24971988154552	-9.08686790459585	9.15636435710921e-15	2.1913124528095e-13	23.1355397818932
CELF3	-2.21087058734145	7.50474761123015	-9.08547495947938	9.22111193356738e-15	2.20352452486262e-13	23.1286083521529
SGSM1	-1.65942251948662	8.39075651390464	-9.08441930579129	9.27048563968337e-15	2.21305564559197e-13	23.123355379214
RHOBTB2	-1.32928089810556	8.02248159359155	-9.08037229993394	9.46222468659897e-15	2.25380754819141e-13	23.1032178208242
FAM174A	-1.03864460852394	10.5821157547471	-9.07722740027212	9.61395303337675e-15	2.283362796308e-13	23.0875696126664
CAMK2A	-3.12668319629736	8.07811337034657	-9.0748437396035	9.73057073519079e-15	2.30870906670249e-13	23.0757094526919
ADAMTS8	-1.96623197915133	7.09527805955263	-9.0717243753481	9.88531760411485e-15	2.34066256325656e-13	23.0601891384084
FAM64A	2.2204950771544	8.62474825207852	9.06821488101054	1.00623568579827e-14	2.38016581134615e-13	23.0427283110314
PHACTR1	-1.68763785719734	9.02844596406987	-9.06381213483391	1.02889395635257e-14	2.43129622533039e-13	23.0208241335277
RAB26	-1.73296384259539	8.72021426804456	-9.05907447518607	1.05384503129394e-14	2.48522018856103e-13	22.997254792441
IQSEC3	-2.08591572272261	6.19997920395696	-9.05850016730002	1.05691040498286e-14	2.48993145206214e-13	22.9943977489347
HLA-DRA	2.01970381038187	11.8225694516458	9.05818293465683	1.05860745160411e-14	2.49141287525354e-13	22.992819599925
TBC1D30	-1.19548195182518	7.95951885041243	-9.05724447544591	1.06364371255475e-14	2.50074216813653e-13	22.9881510413866
ANTXR1	1.05090949103869	9.31316318215562	9.0566847211504	1.066659025633e-14	2.50530598739562e-13	22.985366449312
UBL7-AS1	1.14493760864631	6.49664717911198	9.05591619790307	1.07081285089566e-14	2.51092932939238e-13	22.9815433263708
CPEB1	-1.62964237399136	8.54440414361612	-9.05584353981384	1.07120639829585e-14	2.51092932939238e-13	22.9811818803948
AIFM3	-1.91965217901583	8.11314708688678	-9.05373798369432	1.08267392453269e-14	2.53271854983711e-13	22.9707076652692
PPM1L	-1.19724910609865	8.3034672908345	-9.05138130791911	1.09565452498616e-14	2.5605160807868e-13	22.9589845037515
LOC103344931	-1.21565535873726	8.57074299426426	-9.05001719818291	1.10323892431415e-14	2.57565980298088e-13	22.9521989380111
PRMT8	-1.90946005633497	7.90868384919542	-9.04853930856777	1.11151509238787e-14	2.59238664997623e-13	22.9448474965028
SLC26A4	-1.75562266656319	7.15340658002333	-9.0461613830367	1.12496172816979e-14	2.61851121617805e-13	22.9330192527444
SULT4A1	-3.5368785967914	9.28685120576472	-9.04217909138216	1.14784534116372e-14	2.66911235213973e-13	22.913211234721
EPB41L4B	-1.11134523467319	7.48294885516446	-9.04101090283843	1.1546458759727e-14	2.68225157025014e-13	22.9074007885774
NSUN7	1.46769317412925	6.78273967070336	9.03785199486373	1.1732373450786e-14	2.72272782082271e-13	22.8916890631618
GPX8	2.50113197166887	7.59716598141393	9.03591021802659	1.18481347971894e-14	2.74685932281162e-13	22.8820313380805
KIF23	1.80438694273019	6.79012568809018	9.03486788682221	1.19107441589353e-14	2.75589569463143e-13	22.8768472235977
SSBP3	-1.39192857686418	9.85861623240225	-9.02551710467082	1.24873929178463e-14	2.88359866359335e-13	22.8303428928416
KCNJ4	-3.48079243646976	7.95169096940454	-9.02264299368651	1.2670172359496e-14	2.92291226449579e-13	22.8160499608218
SAMD9L	1.51883398829065	8.75257910707988	9.01873412199926	1.29230504744716e-14	2.97830342110772e-13	22.7966118636002
MRC2	1.87155010964433	9.50015445149795	9.01793749037839	1.29752019683901e-14	2.98737053809243e-13	22.7926504597667
CD74	1.58718089627308	11.5609174718547	9.01744322025236	1.30076649115828e-14	2.9918912103831e-13	22.7901926233164
KIF3C	-1.3539731744109	10.449633149493	-9.01482298242117	1.31811171625568e-14	3.02702971748881e-13	22.777163290372
CBFA2T3	-1.42716518076718	7.67404767383968	-9.0145333474132	1.32004313097207e-14	3.02702971748881e-13	22.7757230803341
KLHDC8A	2.57201603818492	10.135888266653	9.0144876361267	1.32034821208885e-14	3.02702971748881e-13	22.7754957813721
CACNB1	-1.09495140116006	8.05758481289075	-9.01435483453532	1.32123494078961e-14	3.02702971748881e-13	22.7748354272754
AX746627	-1.9808655275338	7.00911862402018	-9.01124575180509	1.3421652807622e-14	3.06895302384479e-13	22.7593758219782
C1orf204	-1.12703142579434	8.2525445317583	-9.0088461996122	1.35854505745146e-14	3.10032743394721e-13	22.7474446366021
CXCL16	1.17725147174744	9.96522022480081	9.00849673912044	1.3609471247244e-14	3.10277319549825e-13	22.7457070554084
KIFAP3	-1.17136382060655	11.256135059567	-9.00597316778421	1.3784195527741e-14	3.13953898724124e-13	22.7331595919851
PPFIA3	-1.19970674642251	8.71169949110574	-9.00209352260645	1.40571868876979e-14	3.19547533900369e-13	22.7138702483866
CNNM1	-1.88394377162053	7.90937744411336	-8.99764845615401	1.43766033415445e-14	3.26172684566967e-13	22.6917706580232
KCNH3	-2.47974608889154	8.17329611181755	-8.99735621775533	1.43978552001725e-14	3.26217117282291e-13	22.6903177700728
FBXL15	-2.02201744095242	8.03424390276147	-8.99454702670514	1.46037483947981e-14	3.30362001757397e-13	22.6763518737696
CKAP2L	2.65229833657935	7.39451741540824	8.99229296811606	1.47710773394648e-14	3.33500326029369e-13	22.665146127521
PPP4C	2.0793143710943	9.53904849724954	8.98909999917926	1.50113860818138e-14	3.3827107013154e-13	22.6492731875954
DRAM1	1.26715089473732	8.85820262478725	8.98477439563618	1.53431743229052e-14	3.45413952445094e-13	22.6277705613397
AJUBA	1.42544749599814	7.37925214656448	8.98452991551077	1.5362143781592e-14	3.45507501849634e-13	22.6265552782717
HECW1	-1.20963756427906	8.27164114047107	-8.98262694655991	1.5510599453008e-14	3.48174890320024e-13	22.6170959466514
CHN1	-2.32736554054929	12.4831720704701	-8.98231297419153	1.55352305106562e-14	3.48392481923109e-13	22.61553526305
KNDC1	-1.19382769603469	7.97046050067912	-8.98131699348241	1.5613623587532e-14	3.49478448111332e-13	22.6105845104659
SOX2	1.4997294117746	11.3208264931663	8.97910025620554	1.57895218410695e-14	3.53076718982995e-13	22.5995659006821
DLGAP3	-3.2052282731904	6.30964425880169	-8.97863296311788	1.58268532279425e-14	3.53572507505079e-13	22.5972431880698
DOK6	-3.23577636203025	7.32661649243135	-8.97153689140104	1.64046952384318e-14	3.65597794638927e-13	22.5619731565773
NLK	-1.22761226631338	10.146994237569	-8.97144682021877	1.641216357188e-14	3.65597794638927e-13	22.5615254883203
LRRC73	-1.17260348856092	8.29579305502774	-8.96748805139758	1.67437823080577e-14	3.71919271210314e-13	22.5418502173548
NRSN1	-2.5732196210564	9.1492903951066	-8.96446168431692	1.70017983442984e-14	3.76932455117938e-13	22.5268096184082
LY6H	-2.6717744477765	9.16672564813161	-8.96423436071333	1.70213385138665e-14	3.77007291698868e-13	22.5256798742837
SMC5	1.09809325173338	8.42330243235728	8.96171968156891	1.72389950767876e-14	3.81465922368042e-13	22.5131827120095
TNFRSF19	1.89883102214673	8.46376172289634	8.96152952278842	1.72555666770756e-14	3.81470693468659e-13	22.5122376973062
DACH2	-3.06557562987639	7.31252436433268	-8.95434058187301	1.7893854332448e-14	3.94459701886281e-13	22.4765129727163
HEY1	1.38961025728504	12.1617615005515	8.94923114257987	1.83617815756629e-14	4.04011161970929e-13	22.4511239070208
ZNF516	1.04917373665946	8.46617412417249	8.94503238422036	1.87554338474781e-14	4.11895464806715e-13	22.430261177916
KCNAB2	-2.51089716202006	8.52235015166655	-8.94132384775552	1.91101240052053e-14	4.18896073471243e-13	22.4118350981729
LOC389831	1.86940122172092	7.46699742544519	8.94041052092055	1.9198498396918e-14	4.20438101512976e-13	22.407297302149
RIMS2	-2.33739396248206	8.4231384508932	-8.94012789310029	1.92259282809426e-14	4.20643832360622e-13	22.4058930967349
DDX60L	1.32847857224355	7.90043202436762	8.93878913080285	1.93563915358695e-14	4.23101330638317e-13	22.3992416654085
TRIM5	1.50388364165323	7.36718710874621	8.93844929599728	1.9389649014125e-14	4.23431445652095e-13	22.3975532657658
KSR2	-1.8693020875263	7.93096101054955	-8.93730000172727	1.95025462542006e-14	4.25498490445949e-13	22.3918432820811
CRISPLD1	2.18943522750138	10.4513784298561	8.93446691013472	1.97836554198408e-14	4.31228219959763e-13	22.3777680960171
RIMS1	-2.35180156195246	7.52607414131359	-8.93259287180926	1.9971822306373e-14	4.34923260178839e-13	22.3684578740391
SRGAP3	-1.13030802731677	8.65094028024766	-8.92973284334892	2.02624379313651e-14	4.40429487300306e-13	22.3542496480649
FKBP5	2.03356480500259	10.4785888434368	8.92812649667558	2.04275101153255e-14	4.43604113984857e-13	22.3462697495886
C1QTNF4	-3.80869212718661	7.62194590905389	-8.9272004763647	2.05232793526078e-14	4.45269250549648e-13	22.3416695982941
FBXO5	2.03257875151477	8.07742971718427	8.92678564203288	2.05663268041989e-14	4.45788513061646e-13	22.3396088599268
EMP3	2.68606800418907	10.5281806686709	8.92154981224676	2.11174582853073e-14	4.5730963750067e-13	22.3136001290862
CCNA2	1.56783103214715	8.33871674405397	8.91889697975568	2.14023000475242e-14	4.63048092772178e-13	22.3004229294695
GNA12	1.00566639245413	10.8677663104267	8.91353456545527	2.19898377009183e-14	4.74447786501875e-13	22.2737879182932
SLC27A2	-1.66383357145606	6.00830592940456	-8.90702745788349	2.27244499947278e-14	4.89835810745874e-13	22.2414695400187
LOC100506639	1.00960918563698	7.51482706820593	8.90521460422855	2.29334367895601e-14	4.93884160889113e-13	22.2324662236142
RTN2	-1.46600270345117	9.16064875984387	-8.90352133582141	2.31303695622495e-14	4.97513005717207e-13	22.2240569913832
RAB6B	-1.34939263779078	10.3396771238625	-8.90168413155455	2.33459516647991e-14	5.00457381137969e-13	22.2149331300265
FIGN	1.41317582737679	9.38001717972818	8.89787326891533	2.37995414324488e-14	5.08312000759162e-13	22.1960084043811
GABRG1	-2.62404068997146	7.62392910191465	-8.8953584994531	2.41036684557428e-14	5.14336559371719e-13	22.1835205537422
MCM2	1.6454445229096	9.82137529801685	8.89460568515714	2.41954630014703e-14	5.15823385359498e-13	22.1797823007954
FAM49A	-1.18853341335298	9.69193996431097	-8.89284262992542	2.44118088045432e-14	5.1996038059211e-13	22.1710276255693
SCG5	-1.7328311929369	11.9062007309653	-8.89120445195023	2.46145604256187e-14	5.2380054088203e-13	22.1628932143071
RELN	-2.16068110240845	8.82670207500391	-8.88495903862317	2.54030668761625e-14	5.38614298866125e-13	22.1318829757087
S100A10	2.2350206610097	10.9751253665572	8.88307380303324	2.56460003794473e-14	5.42778282077904e-13	22.1225227205562
MEX3A	1.51231285658609	8.00947074189845	8.88159867733615	2.58377020363656e-14	5.45915873161084e-13	22.115198827123
LOC100996385	-1.68889004940794	6.81826423616555	-8.8815729087468	2.58410634982565e-14	5.45915873161084e-13	22.1150708891173
MS4A4A	2.1116651840522	8.08559237117588	8.88081344807502	2.59403298341016e-14	5.47517025086654e-13	22.1113002749334
RGS14	-1.07771947242449	6.93384650935648	-8.87986704133084	2.60645638581014e-14	5.49641792823236e-13	22.1066015500511
RPS27L	1.12583987990086	10.892108404101	8.87968015035671	2.60891669817016e-14	5.49663632804179e-13	22.105673679377
DPYSL3	1.33373891940311	11.3479689564254	8.87919857966311	2.61526698310215e-14	5.50504258545951e-13	22.1032828016892
OPTN	-1.506931320694	10.6955216398259	-8.8708764633525	2.72747594450788e-14	5.72058646166882e-13	22.0619678594822
UNC5A	-2.40944750052774	8.31512942864854	-8.87021648664847	2.73657747404902e-14	5.7345189961586e-13	22.0586916062671
CDKN2C	2.02714328045863	10.2011737564962	8.86956405886147	2.74560468348892e-14	5.74827091858278e-13	22.0554528541587
C1QC	1.88345082423488	12.0419878801902	8.86925359316935	2.74991081791844e-14	5.75212287052124e-13	22.0539116639693
RAB11FIP2	-1.04589232097682	10.0200531438806	-8.8674491859215	2.77507152495171e-14	5.79675750534081e-13	22.0449544823437
STK38	1.0494373248004	8.05152990230488	8.86697102913276	2.78177736876766e-14	5.80316579353919e-13	22.0425809187333
CDH18	-3.04746923212355	7.9988022970787	-8.85961225701429	2.88704220287213e-14	5.99594704341823e-13	22.0060538936967
LDLRAD3	1.46244508202371	10.8926313598142	8.85909023805836	2.89465873421498e-14	6.00333651016574e-13	22.0034628577889
MCM5	2.19513341698885	8.30291619879057	8.85465192566935	2.96023121269509e-14	6.12069792319926e-13	21.9814340371747
TMEM151B	-1.65847463467395	8.52077343426839	-8.85380222082135	2.97295291209001e-14	6.14155719828834e-13	21.9772168123385
DLG4	-1.27064678746076	8.16620483411317	-8.84420867036116	3.12042720004773e-14	6.417788676077e-13	21.929605649168
SOWAHA	-3.26711454388434	8.77495687174422	-8.84088702222306	3.17317121420301e-14	6.51477748493457e-13	21.9131222522332
NUF2	2.75232579169637	7.53958643907743	8.84054516861893	3.17864968868105e-14	6.52028554873423e-13	21.9114258731978
B3GALT2	-3.0015714579414	7.53255940199284	-8.83880388468264	3.20670193430891e-14	6.57204826132571e-13	21.9027852229557
SLC26A4-AS1	-2.80275770918421	7.05039182905748	-8.83709838607539	3.23441708223646e-14	6.623029816418e-13	21.8943223382603
GABRA2	-2.84150776753227	8.11999753328427	-8.83482211389409	3.27178024362113e-14	6.68779409482696e-13	21.8830275023387
MSH5-SAPCD1	1.21094639545333	7.65557576200993	8.83218939874128	3.31553145052634e-14	6.77129071984465e-13	21.8699644213392
GPRASP1	-1.98578182823658	10.8681045987345	-8.83154124937848	3.32639181606616e-14	6.78752723763002e-13	21.8667484847506
ST5	1.06124141964635	10.014978479631	8.83026993451913	3.3477971027976e-14	6.82216017102383e-13	21.8604406542974
BRSK1	-1.93674579569497	9.22889309867184	-8.82966476576551	3.35803462552653e-14	6.83415720516189e-13	21.8574380506172
ELOVL4	-2.3031858056629	8.31663582985635	-8.82844849821909	3.37870454779066e-14	6.87022895973162e-13	21.8514034933273
GAS2L3	2.2581484395283	8.04816579119136	8.82715984287203	3.40074316945969e-14	6.90300547792066e-13	21.8450098870471
HMGN1	1.0419380829034	12.2020587940384	8.82667153944343	3.40913156558501e-14	6.91401526122949e-13	21.8425872197432
NAP1L5	-1.91347346152086	11.1527113519601	-8.82254336267128	3.48087805694143e-14	7.04726726753863e-13	21.8221063214231
SNAI3-AS1	-1.23605991703744	6.52408288561427	-8.82184741430598	3.4931209523173e-14	7.06592020562849e-13	21.8186536613618
PPFIA2	-2.31732135511263	8.5791981914462	-8.82055471126958	3.51597587628481e-14	7.10598833298012e-13	21.8122405346236
SERINC1	-1.02215459076807	13.1553978646419	-8.81985902008424	3.528337343112e-14	7.12479756306503e-13	21.8087892418562
ANXA2P2	2.27260521319113	10.4582112731765	8.81857468971204	3.55127212680224e-14	7.15871389917101e-13	21.8024178206317
S100A11P1	1.67193361580761	10.5942861040446	8.81677782223912	3.58360928651567e-14	7.2114339421402e-13	21.7935039428682
MCTP1	-1.71168932304291	8.59055886708979	-8.81355299648417	3.64238298462978e-14	7.32338778883797e-13	21.7775068052464
PXDC1	1.26202233585293	9.27127207985486	8.81277110954971	3.65677741896459e-14	7.34599653251602e-13	21.7736282649311
DTL	2.17418685307002	8.25345366438478	8.81158396630969	3.6787411317031e-14	7.37107211466593e-13	21.767739533734
ARMCX5-GPRASP2	-1.37735942071429	10.6332916129017	-8.80975344077455	3.71286645290562e-14	7.43306302842213e-13	21.7586595393912
MICAL2	-1.9655647169287	9.27573923873089	-8.80903871435447	3.726276202278e-14	7.45351113771268e-13	21.7551143276967
DNAJC12	-1.64039875777402	8.71576571832636	-8.80886069079769	3.72962380231607e-14	7.45381456224658e-13	21.7542312941654
RAD51AP1	2.07962632455518	7.99595191078514	8.8062317624798	3.77940954822491e-14	7.54684665181931e-13	21.7411915151252
PDLIM5	1.00494060615091	9.67183726421589	8.80538043991074	3.79567328108665e-14	7.56636649015247e-13	21.7369689591775
MAPK8IP2	-1.85253546453305	8.78857958720167	-8.80508455268	3.80134226827186e-14	7.57119604807041e-13	21.7355013713036
RBFOX3	-3.44123794698794	8.4923204778118	-8.80365977572385	3.82875845338557e-14	7.61682141002206e-13	21.7284346216148
CACNG2	-1.8449143316234	7.49739213340018	-8.80231492862968	3.85481752843788e-14	7.65808426028591e-13	21.7217644413262
RP4-758J24.5	-1.1280985255913	9.92273385969779	-8.8015295053972	3.87011842022979e-14	7.6819380353208e-13	21.7178689510823
RBM43	1.01677590587098	7.49020834657631	8.80054382185753	3.88940635310915e-14	7.70734276500676e-13	21.7129802818966
TMEM45A	1.98508660649816	9.62305680611474	8.80053770205042	3.88952640501349e-14	7.70734276500676e-13	21.7129499298523
OLFM3	-4.22227058378783	6.5739894203303	-8.79846175593531	3.93046416466495e-14	7.78185192805438e-13	21.7026541291095
MOV10	1.25313476391361	8.26029541227533	8.79753568168472	3.94886476299469e-14	7.81165164269085e-13	21.6980612927898
CHRM1	-3.92663257784255	7.27005157338987	-8.79642926898505	3.97096128456009e-14	7.84870593557585e-13	21.69257414975
RFXANK	1.34046697633876	9.15749861248668	8.79608974704428	3.97776668581025e-14	7.85549978096126e-13	21.6908903413141
PACSIN1	-3.91072408312412	8.01455175659994	-8.79164413029575	4.06795585217793e-14	8.02002826207487e-13	21.668843690763
AASS	1.16198387802615	8.73463097343461	8.78918296599811	4.11876028756736e-14	8.10785471448711e-13	21.6566388926086
C21orf62	2.3693010816132	8.22174798596093	8.78914946103783	4.11945626062995e-14	8.10785471448711e-13	21.6564727459383
ZNF765	1.0484553799036	8.70529260545795	8.7889646608669	4.12329708254835e-14	8.10857148872471e-13	21.6555563476909
ATP13A2	-1.01642298170434	9.47691062646584	-8.78807614949699	4.14181352531395e-14	8.13127246219674e-13	21.6511503764599
SNAPC1	1.28147739930482	8.44743462938334	8.78790821183749	4.14532262985902e-14	8.13131704762001e-13	21.650317609284
PTPN12	1.20460186209777	9.55771471627383	8.78584221393966	4.18873566862553e-14	8.20267691010523e-13	21.6400729226602
SORBS2	-1.63911267623842	8.32390410984078	-8.78398766894972	4.22809155322099e-14	8.26586582529532e-13	21.6308770192356
ATP6V1B2	-1.2093442094225	12.2430436287941	-8.78250642573286	4.2597902684885e-14	8.31389861355291e-13	21.6235323310103
RP11-466P24.7	-1.37271224645454	7.62278607586391	-8.78006631488881	4.31252655909764e-14	8.40978736938413e-13	21.6114334634721
RP3-406A7.7	-2.24436232403895	8.39009189117276	-8.77833931998636	4.3502438960354e-14	8.46211329334725e-13	21.6028707062025
CALB2	-1.66208973610839	8.77983779479556	-8.77753220772624	4.36798376951369e-14	8.48954045469732e-13	21.5988689663486
CPVL	2.06205930035852	9.29221815609706	8.775192932474	4.41980842338434e-14	8.57597270038211e-13	21.5872708704356
PSMB9	1.64289484347128	10.1564225374928	8.77410284875173	4.44416735548297e-14	8.61606942908805e-13	21.5818663792576
LDB3	-2.00813491486589	7.06485614827415	-8.77091969296697	4.51606705975937e-14	8.74819202946576e-13	21.5660851856669
SLC12A5	-3.50695616632791	9.70264198467205	-8.7697535546847	4.54269667550008e-14	8.7924742375675e-13	21.5603039756578
GRIN1	-2.34288867213981	7.08318043714673	-8.76863246674633	4.56844518994544e-14	8.83497903524855e-13	21.5547461952114
HSPG2	3.09226851863063	7.4574984002839	8.76652340202127	4.61728018841126e-14	8.91858062144505e-13	21.5442907692218
E2F7	1.28861016885577	8.25711526606225	8.76643569375383	4.61932229589059e-14	8.91858062144505e-13	21.5438559731339
LINC01106	-1.61719948296025	6.48577554366164	-8.76546739908237	4.64192701647836e-14	8.95481090201198e-13	21.5390558829213
AK021933	-1.01852735782941	7.58968949328038	-8.76417526609357	4.6722636520836e-14	9.00588472376411e-13	21.5326505436895
RNF41	-1.03362658305648	8.82152449035449	-8.75954019249962	4.78272182543059e-14	9.21118258749113e-13	21.5096746018988
NEDD4L	-1.30113872850803	9.13605306962148	-8.75774785774261	4.82612983166874e-14	9.28711436171699e-13	21.5007904496904
SPRYD3	-1.39634059905244	9.88715582140644	-8.75650877191639	4.85636839111538e-14	9.33759933932266e-13	21.49464874574
SRPX2	1.92850195603084	7.29060394246482	8.75570848990312	4.87599878130171e-14	9.35991107623867e-13	21.4906820925608
LOC441259	1.29001598521655	9.87271869781974	8.75278956054368	4.94827136584581e-14	9.49083331131758e-13	21.4762146015158
CYS1	-1.74822586314495	7.25756798439891	-8.75223959695311	4.96200758866238e-14	9.50935932542093e-13	21.4734888089665
LOC401220	-2.47230220194909	6.33601614213884	-8.75142980322373	4.98230274654482e-14	9.54041436434031e-13	21.469475255612
BTN3A2	1.44825502522917	10.3422572863858	8.74999856941288	5.01837520888291e-14	9.58587755911351e-13	21.462381793721
CELF6	-1.32669137347702	8.78032221437022	-8.74814418114812	5.06550042540222e-14	9.66143668742867e-13	21.4531913162024
SEMA4D	-1.98324506464323	9.35291824166421	-8.74811613088937	5.06621663967983e-14	9.66143668742867e-13	21.4530522990457
KCNJ6	-2.38493216230831	8.07992310305793	-8.74694036310406	5.09632883595358e-14	9.71092135955437e-13	21.4472252412642
FAIM2	-1.96307483144246	10.3459373281593	-8.74582332793381	5.12510219441867e-14	9.7577762024838e-13	21.4416893513676
LTBP3	1.18667954976936	9.93070652101035	8.74536945384065	5.13683963631481e-14	9.77214607159627e-13	21.4394400322582
FAM60A	1.50839007970572	8.72336440074242	8.74381870163211	5.17714563809179e-14	9.84079606497267e-13	21.4317548918837
FAM81A	-1.03215722554572	7.61238268551034	-8.74256155627816	5.21005181814192e-14	9.8952800125834e-13	21.4255249200773
TAP1	1.41484744503288	9.57035241134311	8.74149557580992	5.23811758036495e-14	9.94048953025645e-13	21.4202423832248
PDIA6	1.04152061109598	11.8646623522092	8.740509443895	5.26421529574492e-14	9.98189376769583e-13	21.4153556137944
ZNF217	1.78624846928627	9.21304231412849	8.74020527109046	5.27229128725287e-14	9.98908608388292e-13	21.4138483018014
CALY	-3.6170130997393	8.0692279136207	-8.73975761803558	5.28419925641805e-14	1.00035210436232e-12	21.4116299932304
ZNF25	-1.21245341383724	9.54229809470625	-8.73926739052772	5.29727051922273e-14	1.00099499025352e-12	21.4092007269251
DOCK9	-1.48842421362161	8.64018776897104	-8.73821170857989	5.32552847338422e-14	1.00491343515162e-12	21.4039694745754
ANGPT2	2.21846480192952	8.26910892394446	8.73758092645102	5.34248463000161e-14	1.00567206638844e-12	21.4008437793138
PINK1	-1.05704357787323	11.2556857241325	-8.73721538463143	5.35233545140128e-14	1.00671386881477e-12	21.3990324343112
MAP1LC3A	-1.26808347111805	10.4478368971941	-8.73685857867988	5.36196832536766e-14	1.00771303184972e-12	21.3972643868628
PCDH7	-2.12362951927943	8.61531681790371	-8.73315436471005	5.46300020056724e-14	1.02587402317093e-12	21.3789097818399
EPB41L3	-2.24069596293095	10.1878796364433	-8.72984279533262	5.55492907203088e-14	1.04062337949378e-12	21.3625015953234
TMEM151A	-3.53445025124118	6.7924615506139	-8.72702158862387	5.63446155213176e-14	1.05382956519943e-12	21.348523689243
CNTN3	-3.46044014606324	8.26997907024952	-8.72488178495019	5.69554111110403e-14	1.06419443744466e-12	21.337922238311
CD276	1.30540191500244	8.73059302037203	8.72476113356998	5.69900464077685e-14	1.06419443744466e-12	21.3373244926291
PPP1R3E	-1.2797938128362	8.41082008843098	-8.72170937147048	5.78731331529617e-14	1.07982006762122e-12	21.3222054368618
CALN1	-1.9948892686579	8.17383315609653	-8.72063863809506	5.81861940139902e-14	1.08479344763253e-12	21.3169009654468
ELFN2	-2.09115989375701	8.70767890356542	-8.71948768181443	5.85245941957045e-14	1.08936125508096e-12	21.3111991591004
CDK5R1	-2.12189904234654	9.629784876436	-8.71932926411079	5.85713250384393e-14	1.08936125508096e-12	21.3104143696802
FAM217B	-1.04932862387394	10.7053772159329	-8.71799366992654	5.89667876233385e-14	1.09584254003117e-12	21.3037980095259
SMO	1.44749648577273	8.27235445488604	8.71775971483924	5.90363341058256e-14	1.09626148117052e-12	21.3026390398905
PRR18	-2.47371005726145	9.64779589569755	-8.71754294420341	5.91008452760647e-14	1.09658632806178e-12	21.3015652023962
PCDHB9	1.67313757338693	7.47071894852316	8.71274375353736	6.05472366997455e-14	1.12074857265727e-12	21.277791877387
BRINP1	-2.03485666714109	8.75421578780331	-8.71019112272182	6.13308818748901e-14	1.13435381282162e-12	21.2651478291761
CCDC28A	-1.05533781927035	10.0682650204283	-8.70788121520508	6.20487265424364e-14	1.14672143355725e-12	21.2537064878204
HPS5	1.02020382420634	9.23704454213213	8.70752816381246	6.2159179311488e-14	1.14785315841792e-12	21.251957802676
GNB5	-1.19806968260099	8.53418198544067	-8.70569151258218	6.27369502176939e-14	1.15760592557538e-12	21.2428609061522
CAMK4	-1.93522186577458	7.89928345481663	-8.70546650966749	6.28080985446181e-14	1.15800259474793e-12	21.2417464884935
TSPYL5	-1.99799650896033	9.5652321136705	-8.70376146783493	6.33498727996209e-14	1.16706878618132e-12	21.2333017037967
BSN	-2.95096698335137	8.63181481430853	-8.7029567259524	6.36071947071594e-14	1.17088445316107e-12	21.2293160281799
C10orf35	-1.57302124239999	8.38179081178488	-8.69985003137145	6.46103994866076e-14	1.18747702697096e-12	21.2139298376761
LYPD8	-1.56555872256406	6.020768569288	-8.69958566427373	6.46964931673878e-14	1.18812307885275e-12	21.2126205686249
KIF2C	1.08319885873229	8.58943265858099	8.69830657354961	6.51146599445926e-14	1.19486169464023e-12	21.2062859892459
KIRREL3	-3.21775127966564	6.69450198551421	-8.69797382034346	6.52238864134978e-14	1.19592508083491e-12	21.2046380796275
PRKCQ	-1.06144177300707	8.55219731997798	-8.68473664185681	6.97204587791367e-14	1.26803804189755e-12	21.1390897267691
PLOD1	1.02918897051516	9.84064218311572	8.68466501776988	6.97456112093913e-14	1.26803804189755e-12	21.1387350919794
MKX	-1.90481686270276	5.50758174205058	-8.68463866199651	6.97548689171441e-14	1.26803804189755e-12	21.1386045958359
SP100	1.39291148454001	7.78012479098286	8.68416319047236	6.99220932883759e-14	1.27008799202865e-12	21.1362503882544
BEGAIN	-1.19862590642008	8.74320543376095	-8.68172028848709	7.07875915956603e-14	1.28281196486836e-12	21.1241550907158
RAPGEF5	-2.0355939977293	9.21210359652554	-8.68080114626847	7.11159943602805e-14	1.2877626835907e-12	21.11960435088
RGS4	-3.29654868981437	9.63801137790179	-8.6799286650287	7.14291309627056e-14	1.29242949685274e-12	21.1152846924949
CREG2	-3.97349721377364	8.24410973548374	-8.67825991605474	7.20318858190326e-14	1.30232532787387e-12	21.1070228708738
BCL11A	-1.83646675061557	8.63425412660679	-8.67801658309175	7.21202007990653e-14	1.30291203968753e-12	21.105818169673
DRD1	-3.00877397892529	5.52438201757331	-8.67639166816532	7.27127199155435e-14	1.31259966454351e-12	21.0977736010067
TCF12	1.18490881209344	10.9923514462551	8.67424781251913	7.35019025676202e-14	1.32581970114819e-12	21.0871601890459
ZC3H12B	-1.37103969576184	7.5735523822766	-8.67208598656121	7.43063494797621e-14	1.3392944272925e-12	21.0764581698228
EPS15	-1.03482596621317	11.3519718626244	-8.67184549214295	7.43963818791484e-14	1.33988171009064e-12	21.0752676355346
EPHA5	-1.39348594730299	7.23728155803262	-8.66763531794763	7.59902572613714e-14	1.36647707795448e-12	21.0544264726927
USP46	-1.10355547913523	9.3079505668837	-8.66446607132534	7.72124846708708e-14	1.38631776749709e-12	21.0387390013954
MTUS2	-1.43782685703546	7.03279249169669	-8.66261161124144	7.79367323583938e-14	1.39824492984217e-12	21.0295599596372
LPL	2.40020005762236	10.4450217621123	8.66151227262816	7.83692662090492e-14	1.40492420891134e-12	21.0241186769128
NMB	2.27790464005108	10.8458255144554	8.65806497146172	7.97411866834021e-14	1.42732440292938e-12	21.0070565353654
CCDC167	1.97982976132259	8.56921271843958	8.65704690912022	8.01509061601418e-14	1.43333724740369e-12	21.0020178940729
TCEAL3	-1.00471143796461	12.0104543579597	-8.65692521615943	8.02000217751499e-14	1.43333724740369e-12	21.0014156110397
CDH11	1.07118197367532	10.1755666135481	8.6532614016837	8.16928845524708e-14	1.45889980583252e-12	20.9832831947173
CDH12	-2.71173510126781	6.9145193064559	-8.65141975757895	8.24537156607234e-14	1.47039764722487e-12	20.974169194658
BSCL2	-1.73217620717709	10.7042868890105	-8.65139784622937	8.24628102118136e-14	1.47039764722487e-12	20.9740607605171
NLRC5	1.18606270706858	9.02996889445332	8.65121501638337	8.25387347916107e-14	1.47062712875839e-12	20.973155979866
VCAN	1.48906227720437	11.6861379898649	8.65104079958214	8.26111474489823e-14	1.47079373431497e-12	20.9722938255264
BZRAP1	-1.61706838208343	8.75437789167776	-8.6472109115935	8.42191294855206e-14	1.4971362477064e-12	20.9533412923704
TWSG1	1.31268465237995	10.0643696368357	8.64597834912152	8.47432309456778e-14	1.50530569333286e-12	20.947242095268
NKAIN2	-2.80687212870939	7.84324037946105	-8.64275985691517	8.61271594744903e-14	1.52872430778047e-12	20.9313163122852
KCNK1	-3.11723715063863	8.26174622504981	-8.64045970875867	8.7129992573738e-14	1.5443010731692e-12	20.9199351920343
TCTN1	1.04702736996035	9.18874277511114	8.63877689622163	8.78710429511364e-14	1.55494410830755e-12	20.9116089102996
TCEAL7	-1.30660388293798	11.6175620637449	-8.63703822169406	8.86432942931651e-14	1.567420434268e-12	20.9030064684544
NRGN	-3.6443346308767	11.1216213171528	-8.63467994224269	8.97015752720368e-14	1.58373190012847e-12	20.8913387904815
ANKS1B	-2.57923939485491	9.15568891272185	-8.63328871627788	9.03317880578071e-14	1.5936522638973e-12	20.8844558542813
CD93	1.70112654198029	9.29852842896308	8.62945320394903	9.2092196915031e-14	1.62225552012785e-12	20.865480881969
JAKMIP1	-2.99484081579948	7.81392186366943	-8.62643194418324	9.35029341826218e-14	1.64494301737587e-12	20.8505349926158
NTSR2	-4.51414540889119	6.28586655875048	-8.62543711868728	9.39721542704196e-14	1.65162965640467e-12	20.8456138441399
EPHX4	-1.83941734929024	8.03739322072856	-8.62386137213596	9.47201810616355e-14	1.66352317989497e-12	20.8378191897488
PBX3	1.13566130062502	9.93431207679301	8.62145264307034	9.58751249098892e-14	1.68253990840733e-12	20.8259044549047
RNF220	-1.02018364378315	10.14542347812	-8.62088681066403	9.6148462011689e-14	1.68606810488618e-12	20.8231056429091
CPXM1	3.4856913215211	7.90302275886294	8.61954650293524	9.67990295211204e-14	1.69620117619917e-12	20.8164760985296
GLIS2	1.17746823568201	9.77383011310331	8.61716518012339	9.79657366442728e-14	1.71297765440127e-12	20.804697754466
SAMD9	1.86017280719308	7.7559329289312	8.61714279694438	9.79767693251851e-14	1.71297765440127e-12	20.8045870464165
PLSCR1	1.67267213248409	9.74745338592954	8.61283452660922	1.00123550447247e-13	1.74919967571621e-12	20.7832789343566
OSBPL1A	-1.34638207818916	10.3846481430081	-8.61263083855978	1.00226199836616e-13	1.74968237933337e-12	20.7822715585857
IKBIP	1.39959850974587	7.68296719877801	8.61200933333726	1.00540058799005e-13	1.75259333373088e-12	20.7791978139076
NAP1L3	-1.97091302797381	11.6064674707583	-8.61178641855698	1.00652868948307e-13	1.75319407205479e-12	20.7780953640174
AURKA	1.52590790001706	7.85604773922054	8.60686727422421	1.03174666436325e-13	1.79176675003306e-12	20.7537682174223
TNFSF9	-1.16811380303911	7.74076708210199	-8.60396193144138	1.04693577266988e-13	1.81409234962701e-12	20.7394010571191
NRIP3	-1.53195807180937	9.3217284464986	-8.59960382202603	1.07013896168859e-13	1.85154681034591e-12	20.7178511426195
SSTR2	-1.0008994969935	7.8948121231572	-8.59488571464703	1.09583712470973e-13	1.89179935304256e-12	20.6945228764451
VMP1	2.55840844912762	9.08123543973025	8.59342479351272	1.10391839963785e-13	1.90434089014449e-12	20.6872998530223
GBE1	1.53429865938246	10.7775075906192	8.5926563262516	1.10819309466677e-13	1.9103021098975e-12	20.6835005010728
LFNG	3.11507678851667	8.61820228746686	8.59151856102526	1.11455237846114e-13	1.91842842235049e-12	20.6778754057964
LINC00507	-3.06185022894323	5.83631259640918	-8.58934235141649	1.12681733272982e-13	1.93525483440778e-12	20.6671165549079
FBXO2	-1.97929933001674	8.36427339623736	-8.58815660697672	1.13355663636148e-13	1.94539672037225e-12	20.6612545792793
ENTPD3	-1.82346584546276	7.64429944362813	-8.58786726576991	1.1352072276007e-13	1.94679692421552e-12	20.6598241782369
GABRB3	-2.60369765601574	8.69066390608688	-8.58621891812764	1.14465629122205e-13	1.96155905071065e-12	20.6516754607036
GABRB2	-3.22016074063043	9.0072459930358	-8.5831171774156	1.16264996096283e-13	1.98947065587206e-12	20.636342410155
MAP3K6	1.42118025061863	6.84024751532212	8.58264992607558	1.16538488816599e-13	1.99268854447914e-12	20.6340326836588
STK17A	1.49051712724129	9.5709310520969	8.57968226881427	1.18290560969596e-13	2.021165387175e-12	20.6193633247926
CENPA	2.2635164821203	7.63938159277679	8.5774706431945	1.1961333564581e-13	2.04077675732789e-12	20.6084315681189
DNM1	-2.53552993470618	11.450955672773	-8.57423679344093	1.2157409311473e-13	2.06866493136156e-12	20.5924478392013
GABRG2	-3.36099232062779	8.82211740143585	-8.57419000892977	1.21602693516988e-13	2.06866493136156e-12	20.5922166070354
EFCAB1	-1.35869067098028	6.18351644953278	-8.57382049543015	1.21828821088826e-13	2.07100116199322e-12	20.5903902952524
MIR612	1.43896241445008	11.7049360908844	8.57327941323837	1.22160698442509e-13	2.07513034943528e-12	20.58771602998
BUB1B	2.00992115197326	8.40033763999246	8.57295604116015	1.22359471573823e-13	2.07699414520835e-12	20.5861177952505
MS4A7	1.78642914415092	9.51970939804657	8.5691452164688	1.24726373172993e-13	2.11409389644892e-12	20.5672838328431
DIRAS2	-2.67763508324981	9.48801754676997	-8.56724311356069	1.25924789749973e-13	2.12991651867181e-12	20.5578836666264
IGIP	-1.26325970924242	10.2826267834515	-8.5672288227593	1.25933836952726e-13	2.12991651867181e-12	20.5578130428428
CNKSR2	-1.51070221329454	8.99959356378766	-8.5647410194174	1.27518728397881e-13	2.15429777929937e-12	20.5455188186421
ADCY1	-2.05151958099079	8.51786167022995	-8.56467642376169	1.27560143772775e-13	2.15429777929937e-12	20.5451996068823
GJA9-MYCBP	1.01273017318599	8.2540831875758	8.56393622298519	1.28035680279413e-13	2.16076423383267e-12	20.541541788772
AMPH	-2.17991891656066	9.94834961930758	-8.56119298154129	1.29813518306767e-13	2.18760165279532e-12	20.5279860373584
PIN1	-1.0665222083888	10.2411810575825	-8.55723120331665	1.32424585545108e-13	2.22838283453719e-12	20.5084100069333
MAP1A	-1.71640278960503	10.6843953782085	-8.55470847429443	1.34114442446639e-13	2.25356710459868e-12	20.4959453382429
CSPG4	1.88788102862262	8.08747416337891	8.55430890915787	1.34384057199692e-13	2.25647182582319e-12	20.4939711583054
ATP8A1	-2.30371155572612	9.22782452773221	-8.55402895594233	1.34573283201536e-13	2.25802351374779e-12	20.4925879676415
CYP4Z1	-1.09002180727331	6.37896710879597	-8.55204449555039	1.35922256062021e-13	2.27901853208808e-12	20.4827833537987
RP11-731J8.2	-1.66248734385388	8.01856695122468	-8.54946155420836	1.37698267351406e-13	2.30713842631957e-12	20.4700223343496
DUSP2	-2.44030908113874	6.09676180663533	-8.54891883095537	1.38074370706105e-13	2.31177928785246e-12	20.4673410835067
IFI16	1.65753770182099	10.6146426117338	8.54741160683845	1.39124245815577e-13	2.32768635950983e-12	20.4598949795555
RECQL4	1.52304838739951	7.45187930399121	8.54300502310693	1.42239567976443e-13	2.37810282717891e-12	20.4381263610976
PAK7	-2.79216351972401	7.42716607657537	-8.53855454633901	1.45456502283194e-13	2.42696150606478e-12	20.4161426151302
KIAA1244	-2.04982038446952	9.10376532836274	-8.53853048613796	1.45474089331499e-13	2.42696150606478e-12	20.416023771106
LOC440934	-2.10644127351957	7.78397652892963	-8.53816556362807	1.45741093172642e-13	2.42911348042208e-12	20.4142212628391
BIRC5	1.80256769371345	8.08591760562522	8.5379275104198	1.45915533425003e-13	2.42911348042208e-12	20.4130454225197
RP4-740C4.7	-1.185454700968	8.44338135201525	-8.53630146055663	1.47112646640017e-13	2.44521703055348e-12	20.405013841509
KIF5C	-1.72864989786158	11.2615906923337	-8.53618685418978	1.47197389310856e-13	2.44521703055348e-12	20.4044477726368
RELL1	1.19084986015752	10.2186085287425	8.53487253832362	1.48172711430182e-13	2.45966700974102e-12	20.3979561269161
ARHGAP23	-1.09263975628404	8.6168859911461	-8.53333509688424	1.49321787553069e-13	2.47521823105915e-12	20.3903626143199
GRIN2A	-2.68047533584232	8.5570630994016	-8.53180007779221	1.50477914564969e-13	2.4926110805389e-12	20.3827812715759
TSPYL1	-1.15586323952906	10.8324157756864	-8.53156314737107	1.50657156097635e-13	2.49380897918037e-12	20.3816111085475
WASF1	-1.8355207694262	11.3088852053795	-8.52798329289352	1.53391416191849e-13	2.53367422085163e-12	20.3639313536246
VSTM2L	-3.2680129463326	7.69880075980774	-8.52778188309478	1.53546712578916e-13	2.53444442850534e-12	20.3629366884694
SHCBP1	1.66540607938286	8.07785306267297	8.52702715565361	1.54130037997387e-13	2.54047694432018e-12	20.3592094879062
SIX1	1.93679312241663	6.31307795013149	8.52641518845327	1.54604645973549e-13	2.54650011161094e-12	20.3561873415229
SYT1	-3.68778234601757	10.6755725909107	-8.52589848623298	1.55006505737489e-13	2.55031639760485e-12	20.3536356784877
GNAL	-2.56389505256521	7.74460964822445	-8.52454843316288	1.56061416429452e-13	2.56325381365077e-12	20.3469687372792
PRKAR1B	-1.97096675513782	9.30541282494791	-8.52248924672538	1.57684230661147e-13	2.58808537066146e-12	20.3368002050128
RGS1	2.51886479588514	9.63950339415563	8.52189910011483	1.58152409829864e-13	2.5925786346661e-12	20.3338860525964
UNC13C	-2.61418463886952	7.12539205135889	-8.52186398508977	1.5818031115765e-13	2.5925786346661e-12	20.3337126550669
TANC1	1.2155009964161	9.70024191983472	8.51994098559593	1.59715782986688e-13	2.61407102217441e-12	20.3242170749892
GRP	-1.8840851953182	5.73606267902777	-8.51744663566357	1.61729619399304e-13	2.6451752547335e-12	20.3119007096953
SH3BGRL2	-1.65263287555517	9.49937237566029	-8.51706922416407	1.62036522691512e-13	2.6473492572826e-12	20.3100372107805
HMGN1	1.2763171029584	12.351954449029	8.51700407784104	1.62089557063823e-13	2.6473492572826e-12	20.3097155469705
BRSK2	-1.84301534782651	7.51349348857687	-8.51647812522715	1.62518359191499e-13	2.65249523542571e-12	20.3071186386947
TMEM246	-1.94514760102815	9.35350334906822	-8.51543788173725	1.63369788305729e-13	2.66452697388428e-12	20.3019824744883
QSER1	1.05562816012839	10.0375399173584	8.51519259425212	1.63571200640969e-13	2.66594766774935e-12	20.3007713904646
JAG1	1.89920925612448	10.0714929869818	8.51281444368283	1.65536844041979e-13	2.69610042848538e-12	20.2890297710414
EIF3G	1.04012048196704	10.9775098727652	8.51155886816178	1.66584109602803e-13	2.711263913654e-12	20.2828308329075
CCDC85B	-1.12471623156255	8.99004166851103	-8.50990878336503	1.67970480967371e-13	2.73126119245555e-12	20.2746843648167
PALM2	-2.29432639840522	8.09658047461724	-8.50425205009496	1.72811037256551e-13	2.79893876523232e-12	20.2467589167664
ACTL6B	-3.33122064311054	6.38707515992555	-8.50288617770254	1.74000524069399e-13	2.81429557758015e-12	20.2400164786249
ODC1	1.30817717908004	11.8461203444605	8.50220675701038	1.74595241635861e-13	2.82195760268412e-12	20.2366626755754
STAMBPL1	-1.18188218085163	8.43195991770973	-8.49978670076072	1.76730098582389e-13	2.84856675137322e-12	20.224716964147
INPP5F	-1.86969695235009	9.64616900391246	-8.49914154436102	1.77303603852733e-13	2.85390343742591e-12	20.2215324772708
OIP5-AS1	-1.05534503399721	10.9147421656327	-8.49645244308422	1.79714100268797e-13	2.89067031763389e-12	20.2082594977888
MYCBP2	-1.18269396364722	10.9453782235632	-8.49470027058015	1.8130228546748e-13	2.91420620534669e-12	20.1996114012273
CUX2	-2.40412327551494	7.45928724302179	-8.49393800218855	1.81997571817495e-13	2.92336733298859e-12	20.1958492036074
PDXP	-1.49179077082994	10.2513431054345	-8.49316124290771	1.82708809563094e-13	2.93277189637994e-12	20.1920155397408
CASC5	1.22244043759836	7.12034188301218	8.49182914207875	1.83934999487801e-13	2.95042365409489e-12	20.1854411371227
LRFN5	-2.81100323366432	7.94031682816849	-8.49157671277503	1.84168281672378e-13	2.95213528071812e-12	20.184195324677
IRF7	1.37812991048183	8.71619021348063	8.49129942338468	1.84424878161619e-13	2.95421801741995e-12	20.1828268270754
PPP1R18	1.49225895909568	10.3041181073866	8.48877487083931	1.86777485428499e-13	2.98984989200335e-12	20.1703678025167
SCN8A	-1.60497285521621	7.02786430894969	-8.486893640435	1.88550014059742e-13	3.0103099395267e-12	20.1610840395455
RASGEF1A	-2.70316386444318	8.37051085138598	-8.48687050462676	1.88571917062492e-13	3.0103099395267e-12	20.1609698676727
RIMS3	-2.54750832351753	9.23111930793885	-8.48599312742467	1.89404416923564e-13	3.02153161142838e-12	20.1566401737586
JPH3	-3.01660214750288	7.64413219746067	-8.48559178535907	1.89786450619233e-13	3.025556656044e-12	20.1546596483503
TMEFF2	-2.19614889942819	8.50778168700862	-8.48333931039793	1.91944854542834e-13	3.05787557547986e-12	20.1435445045194
SYNGR3	-3.72509319287314	9.45797575327578	-8.48311974600441	1.92156553324078e-13	3.05915856189589e-12	20.1424610588831
TNFRSF10B	1.37011784619832	8.59144717661611	8.48068849246678	1.94516322267622e-13	3.08612171519532e-12	20.1304642751736
BAIAP2	-1.33962664174839	8.64262289325898	-8.48051405190002	1.94686740126569e-13	3.08612171519532e-12	20.1296035359262
NPC2	1.16889322005589	11.8696762082783	8.4761069697507	1.99041909732866e-13	3.15156446754897e-12	20.1078586651083
TACC3	3.20998641065153	6.87263065712477	8.47392505870124	2.01233919675341e-13	3.1841103857449e-12	20.0970936121974
MYT1L	-3.47817888541172	7.80960590579415	-8.47145374051976	2.03745746260174e-13	3.217177575308e-12	20.0849012182586
FLJ45482	1.30055873118305	8.05831569444074	8.47132689834608	2.03875507280591e-13	3.217177575308e-12	20.0842754500672
GABRD	-3.38580608037214	6.62739096788253	-8.46850240934405	2.06786425098068e-13	3.25396901488648e-12	20.070341388228
ADAMTS6	1.13827021265174	7.50853828904108	8.46730215940486	2.08035908608099e-13	3.26955626446542e-12	20.0644204135208
MIR7110	1.12327765850798	9.13181312391809	8.46564836161913	2.09769879593096e-13	3.29458781262611e-12	20.0562622516361
STMN4	-2.47080502788654	10.1555621562882	-8.46531074247132	2.10125632358966e-13	3.29795432268383e-12	20.0545968120609
SIDT1	-1.78161648322652	8.62785777166508	-8.44994765253532	2.26966246723946e-13	3.540825265781e-12	19.9788235135591
PCDHB16	1.99337534100371	9.27022865903201	8.44755753230204	2.29704495938552e-13	3.58114836816501e-12	19.9670370258417
XK	-1.96807789003662	8.33072416394017	-8.44691090765279	2.30450945135001e-13	3.59038570032306e-12	19.9638483940619
TCF19	1.24512762403827	8.47995294686432	8.44646425388513	2.30967963428515e-13	3.59413380336179e-12	19.9616458804799
GNAO1	-1.72436996571991	10.1849964787552	-8.44605236465673	2.3144576488338e-13	3.59867304958339e-12	19.9596148124216
SLC24A2	-2.52716568420074	9.96507089432728	-8.44127486520949	2.37060275931263e-13	3.68106312619497e-12	19.9360576386936
LHX6	-2.01147175995821	7.3852230985437	-8.43807088394825	2.40901418422385e-13	3.7357338975168e-12	19.9202604663467
VSNL1	-3.78425583770588	10.7278061786952	-8.43549827295308	2.44030476621788e-13	3.77421936753976e-12	19.9075769566189
MBNL2	-1.301853798222	10.0402056716248	-8.435044416354	2.44586688787917e-13	3.78031500503683e-12	19.9053394138279
HLF	-2.40625807569204	9.12828592799462	-8.43487509169816	2.44794523648794e-13	3.78102163911313e-12	19.9045046371759
TPPP	-2.54586591953195	9.44518338398355	-8.43165090188982	2.48785755346482e-13	3.8401258583362e-12	19.888609784624
ATP6V1A	-1.00236380334982	11.6381956815914	-8.43139342570238	2.4910726778977e-13	3.84254550705079e-12	19.8873405018115
RASD2	-1.52881278542101	7.9867191159834	-8.43113214977968	2.49433948245772e-13	3.84504162256189e-12	19.8860524938541
TUNAR	-2.90337358734851	5.78250974924688	-8.42948628434653	2.51501656367614e-13	3.87435477639488e-12	19.8779390453457
SEZ6L2	-1.34921723039636	9.24199642438413	-8.42910361812427	2.51984843712625e-13	3.87923598013832e-12	19.8760526931637
NXT1	1.26994517330411	9.4634135826591	8.42863324632894	2.5258004321492e-13	3.88583400257359e-12	19.8737340156996
TK1	1.54952043584017	7.74855931512415	8.42611129637836	2.55795244130502e-13	3.93011362243459e-12	19.861302532204
CHEK1	1.25515154339443	7.73338072801717	8.42491660899498	2.57332539366641e-13	3.94853079976853e-12	19.8554137548437
RUSC2	-1.95752764198285	8.99206198465229	-8.42434133733833	2.58076065648283e-13	3.95733601519717e-12	19.8525782109178
LOC102724441	1.68722344492922	10.1506465000813	8.4236427419433	2.5898186409287e-13	3.96601051624295e-12	19.8491348404421
WDR76	1.26280649926103	7.08372388668162	8.42215119942552	2.60926413688199e-13	3.99054868619664e-12	19.8417831970597
STK17B	1.23437891005514	7.90237021181009	8.42037707661147	2.63258321108169e-13	4.01830747592004e-12	19.8330390252208
ASPHD1	-1.5560541589144	9.93573738372444	-8.41867242433537	2.65518476341961e-13	4.05015528039474e-12	19.8246375394859
STX1B	-3.05596040941468	8.11346653789551	-8.4177437247467	2.66757941317461e-13	4.06109364578795e-12	19.8200605027839
ITGA5	1.92309264808866	8.70811521734061	8.41737979209898	2.67245225490293e-13	4.06585805225708e-12	19.8182669065593
SCN2A	-2.82742301109292	9.41715849910926	-8.41407652812567	2.7170885893003e-13	4.12569382605799e-12	19.8019877693102
CFI	2.39887072347954	9.04102543170714	8.40555665357243	2.83567471416701e-13	4.30015873592439e-12	19.7600050110901
DGCR5	-1.08243949707715	7.25509105191804	-8.40371944040983	2.86191477682181e-13	4.33713049641424e-12	19.7509528337658
TMEM196	-1.48252956699498	6.22860426783839	-8.39279987644633	3.0229422824158e-13	4.56632660963625e-12	19.697157579787
CNTNAP2	-2.04139868737585	7.81591755491455	-8.38926732975021	3.07694414411008e-13	4.62096382956081e-12	19.6797569819837
MAPK10	-1.26752889877005	10.0246776916317	-8.38852022850272	3.08848760292722e-13	4.63531508127873e-12	19.6760770722896
YPEL4	-2.11140457530127	8.40783258408799	-8.38648620939466	3.1201343433597e-13	4.67697709636113e-12	19.6660586196996
TRIM22	1.40016439172313	10.9479387567826	8.38647833964299	3.12025741197012e-13	4.67697709636113e-12	19.6660198584498
PREPL	-1.03558385706626	11.4078845558078	-8.38532748611796	3.13830683749121e-13	4.70101029998764e-12	19.660351572473
CENPL	1.01854249006697	7.86025845945641	8.38391515437224	3.16059938505871e-13	4.72832966374113e-12	19.6533956094953
FXYD7	-2.70711302519727	9.13665139749912	-8.38252332210249	3.18272271105953e-13	4.75579452082867e-12	19.6465408026839
LARP6	-1.38947222519187	9.84038385167362	-8.38250367130047	3.18303616473591e-13	4.75579452082867e-12	19.6464440233918
GPR82	1.52371544830855	6.26322829421218	8.38196585111347	3.19162698759656e-13	4.76557722354127e-12	19.6437952986552
DOCK3	-3.0016598864422	8.47518612403034	-8.37572439783187	3.29303003517527e-13	4.90756163005705e-12	19.6130586997555
GPR56	1.22013779582404	11.7191133958543	8.37232995217602	3.34951961864621e-13	4.97585006787806e-12	19.5963440725371
CORO6	-1.47204743251168	8.39770205794705	-8.37099448765278	3.37200783067787e-13	5.00288413708016e-12	19.5897684119396
LDB2	-1.78559931206888	9.53209179562332	-8.36329622203142	3.50460477115744e-13	5.18970775096539e-12	19.5518665921165
KIF18B	1.79412616508735	8.57794880655454	8.35936268485627	3.5743494776615e-13	5.28962898905451e-12	19.5325024205947
RAB27B	-1.9414494233265	8.56379429821338	-8.35917450648673	3.5777204692766e-13	5.29126027298276e-12	19.5315760877722
ATP2B2	-2.4343323837727	8.55290494350468	-8.35889259130385	3.58277657221855e-13	5.29538010100464e-12	19.5301883298144
TIMP4	3.0308429317433	9.30668331918433	8.35238777948873	3.70143695998547e-13	5.46383634289501e-12	19.498169920284
PDYN	-3.6616122228367	6.02453081142582	-8.34777029752843	3.78803710767445e-13	5.57051635953917e-12	19.4754440506747
SHMT2	1.12904001205918	9.45929838897229	8.34533777816453	3.83446738226598e-13	5.63524150955195e-12	19.4634727874104
CRY2	-2.24611234655256	7.621889729677	-8.34222249325967	3.89475871034983e-13	5.71304763531378e-12	19.4481422813975
PLEKHA4	3.45902897282852	6.56065274151754	8.33844673732907	3.96909967719775e-13	5.80748505466017e-12	19.4295628869157
RCAN2	-2.49002691803311	10.5299595071077	-8.33817440774192	3.97451591657237e-13	5.81176393242743e-12	19.4282228888251
MEF2C	-1.70989788729205	10.8632669641551	-8.33634542519811	4.01108299121223e-13	5.86155943634353e-12	19.4192235748725
WNT5A	1.54935604979944	9.66123735936636	8.33553053926758	4.02748284866659e-13	5.88183985469323e-12	19.4152141259249
SLC17A6	-2.71206478936659	7.81132671823456	-8.33465186769409	4.0452412664923e-13	5.90407772580726e-12	19.4108909115877
PCDHGA8	2.76117930469349	7.89700992718148	8.3334533969908	4.06958881506059e-13	5.93218874585364e-12	19.4049943588139
GPR85	-1.45183290927744	7.67217262995352	-8.33162404820698	4.10703474649919e-13	5.97929908817732e-12	19.3959941303687
GNS	1.05028505971801	10.4489709971515	8.32937787557985	4.15348264370334e-13	6.03940012145023e-12	19.3849436384216
PRIM2	1.00077506442699	7.66255083536552	8.32937725238133	4.15349560296967e-13	6.03940012145023e-12	19.384940572545
GUSB	1.23305667398486	9.65852959405985	8.32909891643424	4.15928756157548e-13	6.04405381922897e-12	19.3835712798826
SV2C	-1.74427422878307	7.44357696546373	-8.32833244757672	4.17527881173124e-13	6.06351355703659e-12	19.3798006254366
CNRIP1	-1.36141762427938	10.8622216354435	-8.32796463947525	4.18297432160762e-13	6.07090915388018e-12	19.3779912097943
KRT222	-3.3768764162759	6.58057094978704	-8.32721092575049	4.19878816034361e-13	6.09007066316505e-12	19.3742833922273
EGFR	2.91452248803051	10.3936682737419	8.32594216103586	4.22554302105443e-13	6.1212633465871e-12	19.3680419666625
TAC3	-1.26963473755013	9.33131694511252	-8.32558475056389	4.23311046565276e-13	6.12841932901423e-12	19.3662837898432
LSM7	1.20188256301011	11.1607513378307	8.32530979781311	4.23894122102602e-13	6.13305372816314e-12	19.3649312487889
FAM129A	2.14253352980825	9.41707527518717	8.32399458462953	4.26694300152913e-13	6.16974033630898e-12	19.3584615915666
DBF4	1.64965400022388	8.64115574798144	8.32190319646486	4.31185002287266e-13	6.23081029017714e-12	19.3481742259535
UBALD2	1.09092371052663	9.39804826346403	8.32138918219239	4.32295900255369e-13	6.24299522083961e-12	19.3456459016923
FAM19A2	-3.51758591663646	7.47494924440163	-8.31960426371644	4.36175688242427e-13	6.29512721341468e-12	19.3368664895774
BAI2	-1.11394762718927	10.9961979582499	-8.31831347722232	4.39002999630815e-13	6.32419206941908e-12	19.3305177524657
KIF3A	-1.01123939859174	10.4901832961744	-8.31786279364995	4.39994461177464e-13	6.33456223335925e-12	19.3283011048506
VIPR1	-2.00220089003648	8.12074924666785	-8.31574617953358	4.44680732376135e-13	6.39413607966004e-12	19.3178910070465
LYSMD2	-1.03465080114921	10.704676931939	-8.3149874710195	4.4637262195779e-13	6.41450934191099e-12	19.3141595809682
PGBD5	-1.87788508772434	9.84427068684348	-8.31415149381467	4.48244243574831e-13	6.43743872715258e-12	19.3100482070951
ZYX	1.28565488776719	10.8639210298788	8.31284355820587	4.51188200933324e-13	6.46777038129559e-12	19.3036158667862
NECAB1	-3.11711786213115	7.53357298190049	-8.31215741771399	4.52740289350119e-13	6.48603302734203e-12	19.3002415449986
GOLGA7B	-2.65102502942742	6.74237669162598	-8.31099958628243	4.55371438073003e-13	6.51572273016972e-12	19.2945476393728
INPP5A	-1.1278655718808	9.72263438920364	-8.31062352735974	4.56229297175317e-13	6.52399503250761e-12	19.2926983122552
HHIP	-2.25703227498741	7.40808814724498	-8.30645525267598	4.65846383059078e-13	6.64115843037095e-12	19.2722011783915
GDAP1	-1.32628761855801	9.96776546718828	-8.30252267036857	4.75104718917171e-13	6.76074884643391e-12	19.2528647148522
LOC100134445	1.35117071046298	9.68404887264475	8.30143466323514	4.77698388278659e-13	6.79351189623364e-12	19.2475152834375
VANGL2	1.40583630253377	10.1467653182308	8.30029132119315	4.80439168112036e-13	6.8283258487977e-12	19.2418939200417
SNRPF	1.03381607952545	10.6781813621617	8.29726338990798	4.87773524888607e-13	6.91570937445409e-12	19.2270074390197
SYT4	-3.06380091164385	9.78811477214819	-8.29467646313286	4.94127940313587e-13	7.00154675087107e-12	19.2142898749574
AR	1.17951541484304	8.59321905996122	8.29353298738673	4.96962939564281e-13	7.03317150452532e-12	19.2086686716294
STEAP3	1.94390961996212	8.94620633378192	8.29235261346706	4.99906414549909e-13	7.0662529130591e-12	19.2028662263774
CLEC2D	1.1248238927242	6.62993981104223	8.29005882917174	5.05676130411797e-13	7.13915519951232e-12	19.1915909364145
C1QB	2.06806510557054	10.5958789089177	8.28957106202466	5.06911571244202e-13	7.15226774115459e-12	19.1891933480383
LAMA5	1.43690815996063	9.51710441165804	8.28926680088481	5.0768374107892e-13	7.15883185803123e-12	19.1876977845865
C1R	2.04682866911427	10.4194812128463	8.28506833208558	5.18459232451365e-13	7.30194726960337e-12	19.1670616623884
CD151	2.1824710586155	9.26344024252017	8.27996583653934	5.31862028819174e-13	7.48167557186345e-12	19.1419846436295
SHOX2	2.55357389631637	7.4505041486009	8.27360560034739	5.49052695118829e-13	7.6956466395772e-12	19.1107301690708
ACKR3	1.64026580142154	9.27805541376466	8.26830305827546	5.63806805541326e-13	7.88349288107934e-12	19.0846765787323
SLC1A6	-2.31199144590682	6.78920054480444	-8.26713689420741	5.67104213609703e-13	7.92484815699167e-12	19.0789471380586
ARHGEF9	-1.24263064294531	10.0428355794139	-8.26619655180441	5.69777078344036e-13	7.95743161569938e-12	19.0743272812575
CD58	1.47635198091279	8.43153711357038	8.26581427502476	5.70867260074837e-13	7.96788576105651e-12	19.0724492012848
GPR22	-3.13987193477706	6.11038405054585	-8.26472385960962	5.73988348336812e-13	8.00187103900745e-12	19.0670922081325
RAP1GAP	-1.57876489830467	9.66554084371897	-8.26385510361919	5.76487141794702e-13	8.03190538116956e-12	19.0628242757405
COTL1	1.21139422181573	10.346097044178	8.2637014989256	5.76930079124233e-13	8.03327775248626e-12	19.0620696713935
ZNF385B	-2.53712099353102	6.77575018497926	-8.26274349102305	5.79700267893904e-13	8.06703421723718e-12	19.0573633825871
CNGA3	3.79218350410095	6.6408443550242	8.26256522477723	5.80217205020796e-13	8.06941316201552e-12	19.056487646698
STXBP5L	-1.58437616717144	8.0974036238824	-8.26136631357254	5.83705759141228e-13	8.11309262243794e-12	19.0505980652105
CEP135	1.19986237738594	7.57931559664361	8.25824280998312	5.92892851044348e-13	8.22607969357961e-12	19.0352547699035
SYTL4	1.45849581068736	7.89962567169988	8.25594547746773	5.99741725497511e-13	8.31187842277833e-12	19.0239704760575
DUSP26	-1.75344942710267	8.773868392827	-8.25592953176134	5.99789537603908e-13	8.31187842277833e-12	19.023892154172
FSTL5	-4.03377567561045	6.78766498564312	-8.25503680749532	6.02472374365871e-13	8.34005435632136e-12	19.0195073285701
TMEM56	-2.18623082578392	7.75404073473919	-8.25501505103574	6.02537906375744e-13	8.34005435632136e-12	19.0194004676784
MGME1	1.11520173053322	9.44478993378165	8.25463906385	6.03671528716629e-13	8.35078948058004e-12	19.0175537449569
C9orf91	-1.09295686672228	9.09981049822947	-8.25424469203603	6.04862864276064e-13	8.36230977090139e-12	19.0156167397162
DTNB	-1.11101578814964	6.93891304790189	-8.25113966872036	6.14324813938532e-13	8.48306550354551e-12	19.000366633352
CRTAC1	-1.46390331850606	8.44644265683533	-8.24140973424235	6.44940114619005e-13	8.87953854383652e-12	18.9525855874873
MSH5	2.42442329556008	7.19885999339064	8.2404356671875	6.48087466608537e-13	8.91234904699936e-12	18.9478027847067
CCDC64	-1.24408413940492	7.50557941201778	-8.23685765221682	6.59780405523068e-13	9.05712677929047e-12	18.9302351405019
LOC285812	-2.03066221835411	10.2319894584166	-8.23359065494203	6.70640329085487e-13	9.18997908064677e-12	18.9141957954702
SLC39A10	-1.29328008342001	11.3372547731658	-8.23265824245646	6.7377231439005e-13	9.22747603553678e-12	18.9096183272792
AMIGO1	-1.28337280817826	9.00421408699557	-8.23224310367534	6.75171453148648e-13	9.24121115128281e-12	18.9075803283966
MAPRE3	-1.49336553072804	7.82423504486971	-8.22168285280053	7.117520201545e-13	9.70771483395521e-12	18.8557444098002
CAMSAP3	-1.991464098572	6.5669676359162	-8.22024277046166	7.16891030372678e-13	9.77209205223961e-12	18.8486766044957
MCM10	1.59694059478558	7.15300190251677	8.21811288098008	7.24559467080267e-13	9.86509074764336e-12	18.8382237088399
TMCC2	-1.42543847289494	8.61380547533038	-8.2162934235635	7.31174884669718e-13	9.94461628743042e-12	18.8292947293254
MSANTD3-TMEFF1	-1.63695871848769	10.0785994621844	-8.21627199962291	7.31253137801448e-13	9.94461628743042e-12	18.829189593644
FCHO1	-1.30849726765723	8.02162181385865	-8.21294933317409	7.4349101625164e-13	1.00992667280355e-11	18.8128845908613
MDK	2.79783047623008	8.514530744703	8.21189792090136	7.47405841836199e-13	1.01465346036936e-11	18.8077253551036
CNN3	1.44932240459618	12.2738535232558	8.21052802505485	7.52537318981021e-13	1.0210254735657e-11	18.8010035209004
SHANK3	-1.81216775816246	9.10626016817215	-8.2078901574876	7.62517502153303e-13	1.033034940173e-11	18.7880605728615
SLC7A7	1.14220639472092	9.41575865911229	8.20783763209507	7.62717560767442e-13	1.033034940173e-11	18.7878028600151
CYP2E1	-1.11490469924886	7.31651762653585	-8.20726867610607	7.64887951511612e-13	1.03537328456792e-11	18.7850113298651
PLD3	-1.21764426296833	11.1605278253752	-8.1947953363833	8.14046025832671e-13	1.10127583877583e-11	18.7238212682107
NPM2	-1.2309370947651	8.92349061938821	-8.19358406981191	8.18984106070616e-13	1.10731398874695e-11	18.7178801405179
FNDC9	-2.4269885804616	7.81522399163366	-8.1907098956301	8.30821196918356e-13	1.12071965157471e-11	18.7037833073774
KCNQ5	-2.83736845001528	7.75225094740762	-8.18751739665375	8.44169081028985e-13	1.13806679056873e-11	18.6881263100418
OPRK1	-1.57460333556835	7.0592898741289	-8.1867904152062	8.4723832536397e-13	1.1415447407547e-11	18.6845611327695
PEX5L	-3.1941746315845	7.76422916731827	-8.18434645917452	8.57638163398942e-13	1.15489000490494e-11	18.6725762150412
TAC1	-3.78458153374307	8.00642784189688	-8.17999045034932	8.76490577867655e-13	1.17959548457053e-11	18.6512164850282
HSPH1	-1.05534462940551	10.5915555280646	-8.17904398931053	8.80641030845836e-13	1.18381502953415e-11	18.6465757938484
BC047942	-1.82591312802387	5.47985955335798	-8.17837545883252	8.83584480669239e-13	1.18708760614336e-11	18.6432979151409
CENPF	2.02452208999261	8.18686368500355	8.17440843675343	9.01253369865081e-13	1.21012851729207e-11	18.6238482314089
HOTAIRM1	2.03971715650134	7.78768112868285	8.17266921083808	9.09110291345407e-13	1.21927425675957e-11	18.6153216557083
SH3BP5	-1.23773422070303	10.7915148185518	-8.17117843516175	9.15899099843752e-13	1.22767325894574e-11	18.6080133895822
CCNB2	1.62662456338688	7.73362290123441	8.17048092051999	9.19092805757523e-13	1.23124649676523e-11	18.6045940350898
SPOCK3	-3.14571711004369	8.20718164638074	-8.16902691386146	9.25785948432959e-13	1.2388061647556e-11	18.5974663891698
C3orf80	-2.59222530568266	6.96855362848582	-8.16220811624325	9.57827719769785e-13	1.2787301607436e-11	18.5640434348367
CCDC177	-1.30863763200192	8.11726253339436	-8.1609006844179	9.64096371387286e-13	1.28636268134243e-11	18.5576355594671
SOX4	2.05114654623201	9.60058254978393	8.16011433733926	9.67886268494302e-13	1.29068104288694e-11	18.5537816773304
OLFM1	-2.43236925837489	11.1695244467819	-8.15975842295632	9.69606514610916e-13	1.29124246588488e-11	18.5520373669511
PHYHIP	-3.31204792888647	9.56501808905012	-8.15968367408612	9.69968186009652e-13	1.29124246588488e-11	18.5516710300858
TBX2	1.74873295874193	7.40966359914977	8.15799588792831	9.78170367347012e-13	1.30083528753775e-11	18.5433995302873
S100A11	2.2820719849184	10.4168187059276	8.15771585661706	9.79537906711678e-13	1.30175285460037e-11	18.5420271855639
BEX5	-2.94409216687279	10.1336612263506	-8.1525966637545	1.00487575772022e-12	1.33390536694984e-11	18.5169412660331
FLJ22184	-3.17387040976206	6.58625085875992	-8.14630914019835	1.03689090151957e-12	1.37483834543155e-11	18.4861343202911
GALNT14	-2.27870568433132	6.74499295904726	-8.14413211029369	1.04821105378679e-12	1.38905831860622e-11	18.4754686267279
RAB15	-1.40869790357645	9.69228885081135	-8.14260971955082	1.0562002259667e-12	1.39805663281619e-11	18.4680104713304
GPR83	-2.78967254347415	6.89925785875385	-8.14119302564273	1.06368916728008e-12	1.40717087058839e-11	18.4610703689499
LOC101927811	1.92756943768192	6.92300669877373	8.13721729741462	1.08498923387591e-12	1.43209982465693e-11	18.4415953378778
CA4	-1.37842544588388	8.2270131884553	-8.13590027914109	1.09213840549926e-12	1.44072081625901e-11	18.435144362734
ARHGAP18	1.43206866171183	8.30115345045568	8.13446403588936	1.09998823267298e-12	1.45025582536076e-11	18.4281096392599
TRHDE	-4.1160691703223	6.47906208974448	-8.13221665676457	1.11238420382971e-12	1.46494278858952e-11	18.4171024636003
PNMA3	-1.71729607017896	8.70025607216491	-8.13090899871192	1.11966081104279e-12	1.47286232915686e-11	18.4106981154973
SLC6A13	-1.26244097564608	8.16668592091838	-8.13024273962371	1.12338648591429e-12	1.47620452530278e-11	18.4074351429192
GABRA4	-1.94174649949397	8.69671661069915	-8.13022829307047	1.12346740659968e-12	1.47620452530278e-11	18.4073643921914
PLXNB2	1.31361401367695	9.89171223081694	8.12807722054947	1.13558137627537e-12	1.48960429914907e-11	18.3968299817848
EMX1	-2.31468416909042	5.04649995070893	-8.12640892545445	1.14506599694557e-12	1.50120147536602e-11	18.3886602504607
WDR34	1.24239431643769	9.45217399084585	8.12629244867064	1.14573113037783e-12	1.50122961538215e-11	18.3880898698082
PABPC1L	1.81138775479629	8.02131835179846	8.12578416652953	1.14863814818283e-12	1.50419357271578e-11	18.3856008580759
IRX3	2.65057803449305	7.34602338953652	8.12409377550924	1.15835891926697e-12	1.51607211414498e-11	18.3773233889173
ID4	1.36117769981586	11.4285908680766	8.12335672111154	1.16262302606723e-12	1.52079959825945e-11	18.3737143047461
C11orf87	-3.57551734429431	6.81527686829765	-8.11892255964906	1.18860793344565e-12	1.55304777768924e-11	18.3520032265346
SRRM4	-2.49110387488983	7.74714395788194	-8.11088871639058	1.23716889580616e-12	1.61378580295789e-11	18.3126729922895
PCSK2	-3.00150937316651	8.27570922941504	-8.10588830391363	1.26838613004992e-12	1.65081304191709e-11	18.2881970751859
LRTM2	-2.31558621354023	6.69400008840886	-8.10475552610765	1.27556621292768e-12	1.65891865410294e-11	18.2826527996208
RGS7	-2.56867114708048	9.00755577851841	-8.10395228223429	1.28068205615695e-12	1.66403050672694e-11	18.2787214918711
TIMP3	1.21217024850363	10.6187383954114	8.1008728423519	1.30048489606758e-12	1.68694155900913e-11	18.2636505512981
SATB2-AS1	-1.79604856144573	5.67417696673384	-8.10069210198866	1.30165660051477e-12	1.68752289570906e-11	18.2627660344027
KBTBD11	-1.71170419724379	10.1349578517597	-8.09893793266776	1.31308327100134e-12	1.70139117386469e-11	18.2541815936295
NEFM	-3.67625287906083	8.07349926016444	-8.09849742145993	1.31596841508776e-12	1.70418275097679e-11	18.2520259073347
ANXA2R	1.09601384932441	7.98219892481451	8.09690995136748	1.32641805108512e-12	1.71580966197772e-11	18.2442576582106
CPLX2	-2.89561515045127	7.91807123013964	-8.096744203135	1.32751385158902e-12	1.71627525280547e-11	18.2434465907481
CACNA2D3	-3.02642701342987	7.53677131315763	-8.09631469708808	1.33035761181547e-12	1.71899892412034e-11	18.2413448743042
FAM69A	-1.14483745139253	9.84820612486878	-8.09596997007956	1.33264443583232e-12	1.72100034202199e-11	18.2396580263322
MSR1	1.45439912121066	7.40966339895367	8.09506112466048	1.33869224001321e-12	1.72785385245313e-11	18.2352108552095
PXDN	1.55963680522188	9.54723536910265	8.0918173225856	1.36050135765624e-12	1.75406153480467e-11	18.2193390776534
KIAA1324	-1.4747307070278	7.13926680814703	-8.09045274058342	1.36978122531065e-12	1.76407551175705e-11	18.2126626253757
FNDC3B	1.35536526036463	6.57641177377644	8.0876161443874	1.38927365111152e-12	1.78327074104975e-11	18.1987848231598
CDIP1	-1.11241362263931	10.0825962863797	-8.08748629238205	1.39017254280023e-12	1.78344302616775e-11	18.1981495571351
TBC1D9	-1.41509684451773	9.7944932258598	-8.0873675376806	1.3909951209637e-12	1.7835172735699e-11	18.1975685835048
SNX32	-1.4210751881108	7.20919412255574	-8.08635395165316	1.39803567031182e-12	1.79155966696058e-11	18.1926099726157
IGF2BP3	2.50687147625877	7.82910338096011	8.08479733527832	1.40891733275715e-12	1.80352244521927e-11	18.1849950246233
PLK2	-1.99995518315621	10.1309450843679	-8.08233231518381	1.42632198219008e-12	1.8248001969621e-11	18.1729367888244
DLGAP1	-1.99259448205179	8.35020536128035	-8.08205080934155	1.42832316263844e-12	1.8263586141566e-11	18.1715597833898
UBE2C	1.67982190387465	9.67041127274811	8.08177564933272	1.43028193243005e-12	1.82773937139216e-11	18.1702138285122
COPG2IT1	-2.25782404650936	10.6898212579306	-8.08167903562082	1.43097032635685e-12	1.82773937139216e-11	18.1697412413578
MIR124-2HG	-2.24441377081906	7.6661014446735	-8.08087527080072	1.43671012652685e-12	1.83406624416999e-11	18.1658096606658
MATK	-2.15854094060069	7.09744310985089	-8.07783092683051	1.45865876454232e-12	1.85801738751614e-11	18.1509191097201
HELLS	1.3907616765535	7.34919770717365	8.07752961936973	1.46084915181613e-12	1.85979174496767e-11	18.1494454116246
HOMER3	1.11968728603963	9.33691810198314	8.07662676889443	1.46743214305945e-12	1.86647902365818e-11	18.1450296274865
MAP7D2	-2.87396008840642	7.95754641116331	-8.0765313767422	1.46812940215337e-12	1.86647902365818e-11	18.1445630764577
LINC00889	-2.57238252237204	6.68518014034797	-8.07623628310129	1.47028844726775e-12	1.86773079823669e-11	18.1431198176962
PPP1R16B	-3.12428615020573	8.51305781763731	-8.07066619739938	1.51163982993049e-12	1.91608563877548e-11	18.1158793940307
P2RX5	-2.35309003477268	7.38484604415642	-8.06757329604592	1.53509873235879e-12	1.94265370237678e-11	18.1007552733702
IGFBP3	2.81002119319611	10.6859379461894	8.06683015460288	1.5407890571047e-12	1.94879735243237e-11	18.0971215297556
CHST1	-1.70603275121365	9.77876150176911	-8.0666901820091	1.54186319151004e-12	1.94909892767418e-11	18.096437112563
HLA-DQB1	1.55574340199499	10.7865305011119	8.06147195923815	1.58244353726156e-12	1.99714992530039e-11	18.0709235712923
CCP110	-1.17377409546977	9.69616090909786	-8.05973939483095	1.59615078702389e-12	2.01335991377816e-11	18.0624532706057
NALCN	-2.00091163700502	8.5347229222628	-8.05632953651413	1.6234741080942e-12	2.04671819584222e-11	18.045783981416
AMER3	-1.61346135767583	6.8395713687682	-8.05527862265734	1.63198859280756e-12	2.05523055885804e-11	18.0406468232173
APOC1	1.74218525362118	11.0170570236751	8.05418343686458	1.6409090619134e-12	2.06534927420433e-11	18.0352933995394
CABLES1	-1.2145718468142	8.84766128504876	-8.04731641923926	1.69795869387707e-12	2.13255199877732e-11	18.0017298925107
DEPDC1	1.31568717572144	7.18772838510141	8.04669833065278	1.70318945909897e-12	2.13797027742547e-11	17.9987091907947
RBM47	1.26680567316726	7.52380794538872	8.04619857806271	1.70743049259272e-12	2.14098932143764e-11	17.9962668521583
THRB-IT1	-1.08915385675077	7.59033317751915	-8.04606126643798	1.70859759506065e-12	2.14130154269745e-11	17.9955958026766
YJEFN3	-2.24443030876372	6.75975272129159	-8.04347825474242	1.73070086423031e-12	2.16783760775744e-11	17.9829729276084
MAL	-3.1395391053548	10.0092931610464	-8.04310204775295	1.73394378569844e-12	2.17073381180058e-11	17.9811345188307
FRRS1L	-2.18997697207059	9.30717915769472	-8.04177168024127	1.74546019511448e-12	2.18397897696647e-11	17.9746335628849
EGR4	-1.30537184848055	7.44994575816731	-8.0391242782267	1.76860454701031e-12	2.20849026198706e-11	17.9616974733614
PLAU	2.35049541623303	8.56503978719434	8.03909780191063	1.76883754636703e-12	2.20849026198706e-11	17.9615681057522
ITPRIPL2	1.10155494289267	8.77938149798955	8.03783222155986	1.78001072805366e-12	2.22125148263218e-11	17.955384377374
PDZD4	-2.02552822772045	9.51011836365265	-8.0372701784013	1.78499522484591e-12	2.22628040797226e-11	17.9526382543011
RBMS1	1.36420278129715	10.0898943223123	8.03363251970703	1.81759350520172e-12	2.26451566890062e-11	17.9348657566162
PRIM2	1.1244531674869	6.31316153231516	8.03348310420903	1.81894506131817e-12	2.26498962440596e-11	17.9341357939173
BAX	1.25251123083839	8.45894676100013	8.03211164849367	1.83139754807187e-12	2.2792788160982e-11	17.9274357420115
TMEM133	1.23711842237779	8.51518159685558	8.0317798438855	1.83442297743093e-12	2.28182651213982e-11	17.9258147939176
TP53I13	1.14809374141654	8.05604518380219	8.02883318956965	1.86151004252289e-12	2.31428564614933e-11	17.9114202726674
RNF135	1.43222644088655	9.46925690268272	8.02836817775807	1.86582086778685e-12	2.31717465917959e-11	17.9091487734856
EPHB6	-2.166287291558	8.80481891622525	-8.02590815656446	1.88879197958516e-12	2.34320719892897e-11	17.8971324734516
SOSTDC1	-2.9078395278715	6.21584144463068	-8.02543464353676	1.8932457281874e-12	2.34748379152125e-11	17.8948196254089
AF070581	-2.07231531538261	7.60931894037357	-8.02497825389512	1.89754830901027e-12	2.351568502181e-11	17.8925904428635
BCL6	1.20486854652311	10.7622651669862	8.0216586451693	1.92913785551259e-12	2.38817846094056e-11	17.8763770032836
VWA5B2	-1.12100573451963	6.15574888529223	-8.02129920383791	1.93258956131223e-12	2.39118229912388e-11	17.8746215260026
ERI1	1.40752710625697	8.2202048084632	8.02051668084201	1.94012537872132e-12	2.39923352109848e-11	17.8707998156918
APOL4	1.69363216478395	6.55526636422281	8.01948192806652	1.95013512513328e-12	2.41033394401078e-11	17.8657463789229
PELI3	-1.37548066251694	8.28560538699096	-8.01907348940024	1.95410031401814e-12	2.41395559448332e-11	17.8637517192529
MCF2	-1.40726337733916	6.75738114281848	-8.0123457793154	2.02058057491433e-12	2.49080342223716e-11	17.8308992351862
TP53INP1	1.27181381114054	8.80712379333687	8.01217536932299	2.0222933984023e-12	2.49159793612979e-11	17.8300671720345
ESPL1	1.45931157999506	8.13562267317	8.01141258000508	2.02997806566468e-12	2.49953291954181e-11	17.8263427365727
PTPN3	-1.67670369761287	7.21111595705466	-8.00897602627416	2.05472014687197e-12	2.52621180735345e-11	17.8144463962975
MAP3K10	-1.12867139441066	5.73103046587825	-8.00864024346891	2.05815331149879e-12	2.52909956185913e-11	17.8128070155748
MKL2	-1.24331444248622	9.72590763243733	-8.00829123762056	2.06172772326627e-12	2.53215775090781e-11	17.8111030919789
CALU	1.09792755170043	10.2674392580046	8.00812721009245	2.0634097765266e-12	2.53288980094368e-11	17.8103022788465
ITGA4	1.67068424886072	6.78975553223262	8.00468511970354	2.09902408663048e-12	2.57254539004113e-11	17.793498155967
CHN2	-1.36081287682514	8.89430857529367	-8.00268018301067	2.12004980575808e-12	2.59597049634613e-11	17.7837108609518
LOC101927824	-1.50501728567949	5.44945351574003	-8.00265042011653	2.12036350192487e-12	2.59597049634613e-11	17.7835655744155
EMILIN1	2.71971498388416	7.02753164962781	8.00197212578336	2.12752515051911e-12	2.60337193523385e-11	17.7802545354746
CBX7	-1.68237066341253	9.96368049741397	-8.00108992323995	2.13687575000192e-12	2.61344274343444e-11	17.7759482249562
KIF11	1.65915709270312	7.95005211977469	7.99791225900951	2.17089650502194e-12	2.64949341635933e-11	17.7604378806387
KCNA2	-1.85852606481257	8.81083902288437	-7.99710776006249	2.17959480237494e-12	2.65871807404763e-11	17.7565112890165
GLIS3	1.87294801594654	9.33783977017367	7.99493807098027	2.2032269010012e-12	2.68333477869717e-11	17.7459219116847
FSD1L	-1.10372722511676	8.14295973100495	-7.9947051370665	2.20577910710676e-12	2.68504102896926e-11	17.7447850918836
CABP1	-3.33160218768029	7.44919172323516	-7.99439743117257	2.20915508393193e-12	2.68774773200545e-11	17.7432833628916
FCGR2A	1.4225123855594	7.81907208974175	7.99387377099836	2.21491221450434e-12	2.69334711047366e-11	17.7407277183862
EMP1	1.9108213004257	9.56397372764569	7.99349130786288	2.21912645331018e-12	2.69706546485426e-11	17.7388611874758
DNM3	-2.1191172999165	9.2500089530932	-7.99028022975786	2.25482445247359e-12	2.73617433428936e-11	17.723190953905
KCNA1	-1.84358332923347	8.16145369125418	-7.98924164788262	2.26649236016466e-12	2.74890282455124e-11	17.7181229087784
MALAT1	1.4249600691519	12.0004566485272	7.98518262536555	2.31267236194817e-12	2.80345413189798e-11	17.6983171580066
BEX2	-2.04238302976905	11.4181713527068	-7.9847082592869	2.31813001947851e-12	2.80861020489856e-11	17.6960026597212
CDC25B	1.05865321154551	11.0430917892986	7.97710395708345	2.40738867016275e-12	2.91221607646296e-11	17.6589042705857
LOC100506731	-1.85832015961301	5.83476355985886	-7.97613139311043	2.41904846323041e-12	2.9248039039877e-11	17.6541600675152
DOC2A	-2.56267802857717	7.88375043852649	-7.97450837697781	2.43863159806189e-12	2.94542748635927e-11	17.6462432144753
CACNA2D1	-2.14678230012827	9.28889364784483	-7.97439014925251	2.44006426905769e-12	2.94563245068491e-11	17.6456665293107
NPTX1	-3.21145531923189	9.76995315384571	-7.9739105291359	2.44588484943249e-12	2.95113152319265e-11	17.6433270818459
SH3BP2	1.00650800900369	8.59410498332848	7.97299348094901	2.45705246226317e-12	2.96307314257311e-11	17.6388540726242
CLIC4	1.33931430267448	11.5361561085783	7.96810455155266	2.51745055735737e-12	3.02652058501268e-11	17.6150096409241
HLA-DPA1	1.52017041706552	11.2304453986682	7.96543873841719	2.55100414797118e-12	3.0637008106659e-11	17.6020092015157
TRIM47	1.61768728463178	10.4522138582827	7.96229848468477	2.59110054058292e-12	3.10865421337527e-11	17.5866962646909
NPY1R	-3.26860837949918	7.05156206215594	-7.95865975904446	2.63834650422416e-12	3.16045996497278e-11	17.5689542635458
AAED1	1.18966515645743	8.66596595057024	7.95235560394847	2.72223852051492e-12	3.25760744042942e-11	17.5382201519573
TTC9	-1.92700352656119	7.50889934158762	-7.95012563922673	2.75254466171021e-12	3.29049713711262e-11	17.5273498767191
PARM1	-1.74262680155515	8.63740538620118	-7.94846918248265	2.77527365434653e-12	3.31596861886906e-11	17.5192756811302
POLR2J	1.03073255303276	10.6075184549509	7.94768431122427	2.78610833035888e-12	3.32720965637277e-11	17.5154500517997
CHGB	-2.30932469223775	9.64886618567244	-7.94373364237433	2.84128727110159e-12	3.38790097259215e-11	17.496194918514
CPLX1	-3.08777537680774	9.21437151213217	-7.94254748228946	2.85806558922067e-12	3.4044261357198e-11	17.4904141153366
GPR65	1.79389425808316	8.02140968801909	7.93926943123888	2.90494821330324e-12	3.45674016218732e-11	17.4744393834583
GPR26	-1.40230963682122	7.56296260948397	-7.93672703712898	2.9418356097353e-12	3.49884915481164e-11	17.4620506912296
RP4-593C16.3	-2.17187173797788	6.41148938755673	-7.93420679072263	2.97886153558212e-12	3.53927598544992e-11	17.449770790534
ITGB1	1.11144262608586	10.3832327067467	7.93041210354174	3.03548707338505e-12	3.59922038701371e-11	17.431282812724
MYOF	1.54610351939355	9.03043020715538	7.92796354506693	3.0725923432904e-12	3.63951606005902e-11	17.4193543122389
GPR62	-2.56383096585778	7.46371932038226	-7.92147491734455	3.17311707718431e-12	3.75287066892341e-11	17.3877480168519
SERPINE1	2.25104864841652	9.16096490091759	7.91735454005311	3.23864334826099e-12	3.82842771472332e-11	17.3676805444165
TGFBI	2.94961676428276	10.2543700870893	7.9170276736949	3.24389876032804e-12	3.83269760826397e-11	17.3660887074703
PTPRK	-1.03028761947301	9.98730675227729	-7.91687312591633	3.24638655838111e-12	3.83369487094292e-11	17.3653360659706
PDP1	-1.61271481075547	10.8006261829238	-7.91335439644846	3.30354488474693e-12	3.89527691339498e-11	17.3482008867158
BC022047	-1.60926225352778	9.62957192417041	-7.91276566828371	3.31320548228322e-12	3.90128650087323e-11	17.3453341205597
GABRA1	-4.79346540833648	7.65920013078574	-7.90491107833544	3.44481432318312e-12	4.04956675703629e-11	17.3070913990161
JAKMIP3	-3.35878307742198	6.67200860838897	-7.9008444100924	3.51498410026167e-12	4.12166788187043e-11	17.2872948206145
FBXL16	-2.61856354117218	11.1514185658583	-7.89982945633082	3.53271755553972e-12	4.13830093158477e-11	17.2823543756848
PHF19	1.18882197144459	8.68110912930835	7.89726739359436	3.57787923775236e-12	4.18489856881135e-11	17.2698837772494
LINC00982	-1.11499609753623	6.66101048976186	-7.89576594338792	3.60461182474502e-12	4.21194196335311e-11	17.2625760363489
DNAL4	-1.20302595553409	8.28297115206918	-7.89401665580137	3.63600770215127e-12	4.24013038186371e-11	17.2540624384744
UCHL1	-1.37513244009553	11.961113604614	-7.89059036434921	3.69829239801127e-12	4.30630422360544e-11	17.2373882819874
FAM124A	-1.59819575331915	7.59727971072417	-7.88860399318724	3.73488634699704e-12	4.33808537206235e-11	17.2277222976426
SNHG1	1.23001067852202	10.7325688776031	7.887013280711	3.76445078342715e-12	4.36807391153589e-11	17.2199820484044
CTC-425F1.4	1.08668966682937	10.0033499054323	7.88534011338706	3.79579890841609e-12	4.4000704742042e-11	17.2118409661153
ADRBK2	-1.10560960965367	8.6534950382573	-7.88063497732523	3.88535201497419e-12	4.49271517328919e-11	17.1889494346124
PPP3CA	-1.25793104552162	11.644587852851	-7.87858143806141	3.92509293628387e-12	4.52805089595489e-11	17.1789594896854
HAR1A	-2.84950002334773	5.7139798526889	-7.87855444389328	3.92561802153273e-12	4.52805089595489e-11	17.1788281739093
CEP170B	-1.20959957151504	10.2039060565252	-7.87765828952228	3.94308955679844e-12	4.5459553995655e-11	17.1744688016591
BHLHE22	-1.78809239253926	7.32260308288587	-7.87636442226094	3.96845148180902e-12	4.57067624248058e-11	17.1681749425234
BEND6	-1.32614042995273	8.36020052443094	-7.87043006681257	4.08686904988164e-12	4.69547028819653e-11	17.1393110358546
ADAM9	1.33241998180586	10.1587673819937	7.86815309056364	4.13323236398706e-12	4.74350933561592e-11	17.1282374573879
SYNJ2	-1.49782497952594	8.24861236192	-7.86807737424605	4.13478303790557e-12	4.74350933561592e-11	17.127869240227
PTPRN2	-1.25263606180244	9.89646909334443	-7.86454995583411	4.20766976362831e-12	4.82475328894312e-11	17.1107159040255
FIBIN	1.26370455634473	10.5768406602606	7.86374663440375	4.22444655463694e-12	4.84161017168538e-11	17.1068097136884
VAMP2	-1.36417478373997	10.8702718554063	-7.86332892663056	4.23319635515807e-12	4.84925533356344e-11	17.1047786253001
ARPC1B	1.22775089055923	10.6836230801062	7.86259286620444	4.2486586341202e-12	4.8621916252986e-11	17.1011996196987
ST6GALNAC6	-1.26110905230587	8.87912864553589	-7.86157248288082	4.27018657914302e-12	4.88443166186133e-11	17.0962382560926
KHDRBS2	-1.12972545003444	7.6118243693415	-7.8606283539484	4.29020233327786e-12	4.90251783532776e-11	17.0916477933044
CBLN4	-2.80053787226614	7.62315649894963	-7.85890518380784	4.32697481158767e-12	4.93969816596472e-11	17.0832698718255
TNNT1	-2.2078390307716	4.78543444551185	-7.85844169794703	4.33691899175586e-12	4.94792800827244e-11	17.0810165115358
KIAA1804	-1.34914390518657	7.47102587656358	-7.85837151414908	4.33842677910952e-12	4.94792800827244e-11	17.0806752969406
CACNB4	-1.4805595769599	7.90157717052588	-7.85734401658209	4.36056071187954e-12	4.96831252971013e-11	17.0756799631582
SPDYE2	1.1469340345926	9.72520749414616	7.85721601136625	4.36332600337337e-12	4.96903576057994e-11	17.0750576571675
RP11-320H14.1	-3.94728280278469	8.44137412444837	-7.85460123297073	4.42019619561177e-12	5.0313438687288e-11	17.0623462498248
RP6-24A23.7	-1.35707254948686	6.68352677801008	-7.85181933828545	4.48151061347523e-12	5.09616148406059e-11	17.0488235058507
LEPREL4	1.53729940384219	7.67094088932045	7.85013079682188	4.51913871219339e-12	5.1364460128892e-11	17.0406160763996
JAZF1-AS1	-2.7331869618965	5.40729680324225	-7.84977361345221	4.52713849519959e-12	5.14303220280273e-11	17.0388799813208
BUB1	1.59635377945026	6.56862530690931	7.84618597170855	4.60827566432791e-12	5.23011257027347e-11	17.0214432148672
TMEM35	-1.69037115681855	9.80980692663619	-7.84575931864757	4.61802045210642e-12	5.23862310333064e-11	17.0193697060719
TMEM194A	1.19406316200675	8.56773251622721	7.84552154147098	4.62346019088228e-12	5.24224414350741e-11	17.0182141343736
S1PR3	1.62123385394669	9.44698465133371	7.84340351765744	4.67219726239811e-12	5.29235826862123e-11	17.0079211250304
FAM65B	-1.43769535270912	8.60638583688311	-7.84313152714317	4.67849284163022e-12	5.29691691967678e-11	17.006599373402
LNX1	-1.98623368108946	8.75155986175725	-7.84103214666501	4.72737048080097e-12	5.34706409911354e-11	16.9963976880735
CSTA	1.60794317086443	7.91576409466807	7.84062955402481	4.73680148233526e-12	5.35513431762023e-11	16.9944414107553
IFI35	1.33182958317894	9.08699939859752	7.83990974186928	4.75371022069045e-12	5.37111009848793e-11	16.9909437595305
CSMD1	-1.43335568380898	7.00246011421539	-7.8398320654805	4.75553846133755e-12	5.37111009848793e-11	16.9905663253836
CA12	1.95349083945742	9.43573566446035	7.83841119909004	4.78910452330463e-12	5.40640294274123e-11	16.9836624062137
PANX2	-1.4050402298018	7.29320841228936	-7.83727623756552	4.81608564873946e-12	5.43160375171907e-11	16.9781478948839
SNCB	-3.41451011884523	8.57879561088311	-7.83691427323624	4.82472227849383e-12	5.43871424365934e-11	16.9763892345771
CDK4	2.10832733398489	11.4316512833495	7.83506123175492	4.86917851850588e-12	5.48617635686534e-11	16.9673862406798
KNTC1	1.62175170513667	8.19059279122053	7.83473085526981	4.87714724723583e-12	5.48838592539234e-11	16.9657811603718
NELL2	-1.91095483705181	11.6537306937231	-7.8346872818303	4.87819921251054e-12	5.48838592539234e-11	16.9655694671016
WDR17	-1.24780233267522	8.7372500794609	-7.83336469678429	4.91023711819431e-12	5.51644799169778e-11	16.9591440704945
SPC24	1.58579117171178	6.41118404022607	7.83183161385655	4.94763599303073e-12	5.55578787989676e-11	16.9516963492942
TNFRSF12A	2.31969799186083	9.58769989795469	7.82945887673679	5.00607707300255e-12	5.61870719796143e-11	16.9401702604563
LOC100507557	-1.18469686790958	7.91929147722295	-7.82695727621773	5.06843560224219e-12	5.68322709380263e-11	16.9280190785524
RNASEH2A	1.28901928312933	9.27524670040917	7.82053671524038	5.23204183846632e-12	5.861042833744e-11	16.8968362693955
HAUS8	2.35298169792174	5.87041207465202	7.81765502781491	5.30716915762094e-12	5.93664778240734e-11	16.8828427101383
NCEH1	-1.57191498957982	9.40153355193435	-7.81518150116839	5.3725104145984e-12	5.98963003822555e-11	16.8708321644311
UNC79	-1.53915859155194	8.86357600876064	-7.81329256237326	5.42294722438556e-12	6.04008586983497e-11	16.8616607707441
CCK	-4.95694175457433	8.63228167092936	-7.81313239755311	5.4272453987812e-12	6.04198780123026e-11	16.8608831441803
KIF15	1.56394623143352	8.12973140493192	7.8098527492449	5.51600653901852e-12	6.13494613779347e-11	16.8449607432063
S100A16	1.23790340679549	12.2409130141574	7.80895114786076	5.54065963815762e-12	6.1594282526573e-11	16.8405838266994
DDIAS	1.91370226669721	7.04142870356603	7.80064678735787	5.77294611740452e-12	6.41154391886789e-11	16.8002751091676
HOMER1	-1.32694775436629	10.1373735406906	-7.79953387715925	5.80480303443104e-12	6.44385631470896e-11	16.7948739066099
ABCA2	-1.37554548921483	9.56644626459918	-7.79810540464742	5.84594918128335e-12	6.47412501211166e-11	16.7879414790571
IFI30	1.97121843726378	10.0137184846459	7.79788127708859	5.85243128571582e-12	6.47822756890128e-11	16.7868538076222
HSPB3	-2.33985562656819	6.86445514399597	-7.79617127028895	5.90212308292525e-12	6.52394391768083e-11	16.7785555401679
LBR	1.18840022317148	10.969852446781	7.79455188147614	5.9495682672562e-12	6.56705067189855e-11	16.7706974220599
SOX11	2.43575958830341	9.8607400288693	7.7934491631753	5.98209277981064e-12	6.59982733696895e-11	16.765346682001
ADCY5	-1.75411326393222	7.21262120998066	-7.79229829960642	6.01622587595954e-12	6.63226474857083e-11	16.7597625191107
BDNF	-2.29562744583976	6.65494083966229	-7.79226617534048	6.01718141232941e-12	6.63226474857083e-11	16.7596066501815
SEC61G	1.85467026194062	12.6069346857218	7.79144542935039	6.04164574791414e-12	6.6529416326063e-11	16.7556243919976
TRIM36	-1.25116402249955	7.44505577108785	-7.78979225712194	6.09122320453527e-12	6.6909280492785e-11	16.7476035083666
ARHGAP11B	2.00790550388683	6.26739707263948	7.78972148205563	6.09335470422653e-12	6.6909280492785e-11	16.7472601300441
INA	-2.64352452086386	9.85130759293933	-7.78851147800059	6.12991076898437e-12	6.72790159364811e-11	16.7413896874155
UBE2QL1	-3.16076719189918	9.34348326171939	-7.78250944289176	6.31449011909618e-12	6.92722733055881e-11	16.7122735181076
MTMR11	1.17050462195082	8.82062550448839	7.78225670211241	6.32238269742704e-12	6.9326249013677e-11	16.7110475785672
PSD	-2.18131130938189	7.33377256124881	-7.78132242452276	6.35164351669508e-12	6.95816729637761e-11	16.7065158729878
BEND4	-1.84372779187637	5.77500189601057	-7.78072350205812	6.37047206811754e-12	6.97551737299087e-11	16.7036108735687
SPINT2	-1.80728372004339	8.88237738988226	-7.78038497749221	6.38113892968481e-12	6.9839185010342e-11	16.701968925824
MAFB	1.42834196974364	10.7756894267922	7.7796566039208	6.4041501264494e-12	7.0025313361078e-11	16.6984361494884
ZNF367	1.75427746501873	8.9707032820743	7.77531293844666	6.54310089000197e-12	7.14107356375835e-11	16.6773700481419
ATP1A3	-2.92747135987907	9.57879512586808	-7.7738772434495	6.58968364560033e-12	7.18854965698486e-11	16.6704077758971
LOC102724017	1.02520123226651	7.95777506379332	7.7724402479044	6.63663876288316e-12	7.23638737104834e-11	16.6634395081556
SLC4A2	2.23912375636717	8.26339814905924	7.77159813480339	6.66430999777565e-12	7.26316364851035e-11	16.6593560846707
ALDH16A1	2.27825220271494	7.33901061927311	7.77057181454681	6.69818928129162e-12	7.29667765565458e-11	16.654379581814
SNX30	-1.08505858277459	9.74920002116854	-7.77006322590906	6.71504141363753e-12	7.31162048974174e-11	16.6519135559885
PDE1C	-1.14737142044706	8.45267234275627	-7.76884029372812	6.75573612981025e-12	7.34906873859909e-11	16.6459840076672
NDRG4	-1.63865233235464	12.0700562838018	-7.76848539479438	6.76759170640555e-12	7.35853339713271e-11	16.64426327564
STAT4	-1.28707387259827	8.48877282322519	-7.7653323677884	6.87383251469564e-12	7.47056830103664e-11	16.6289766213413
CDK5	-1.21849423119918	9.71136508525472	-7.76485188490144	6.89016726652488e-12	7.48483330960223e-11	16.6266472538442
OTUD7A	-1.50003034081948	6.74717336231887	-7.7623976665607	6.97420610234171e-12	7.56555390348445e-11	16.6147498189745
CECR6	-2.35007099762251	7.17339556173488	-7.76022898970301	7.04931491055663e-12	7.64347613477044e-11	16.6042373790718
NBEA	-1.52187116784738	10.167518122312	-7.75969123771413	7.06806321728395e-12	7.660243420851e-11	16.6016307918043
AP1G2	-2.5848470124369	10.043915651539	-7.7591064906527	7.08850623469809e-12	7.67883097593421e-11	16.5987964603254
MAST1	-3.14894354403526	6.04961336306183	-7.75589802901342	7.20172608875404e-12	7.79522941291539e-11	16.5832456307504
FKBP1B	-1.4738266439589	9.59675969766026	-7.7557191485527	7.20809104920584e-12	7.79522941291539e-11	16.5823786758945
CLIC1P1	1.94950902963215	5.09583139469906	7.75564318191684	7.21079580084225e-12	7.79522941291539e-11	16.582010500525
NAP1L2	-2.73580245403014	10.1310830748449	-7.75559062129962	7.21266778419217e-12	7.79522941291539e-11	16.5817557638855
TYRP1	-1.67593719944178	6.89411939486173	-7.75332167828783	7.29394004657449e-12	7.87212233717061e-11	16.5707596640856
APOBEC3B	1.64152707698932	7.0787235672995	7.75082852397884	7.38429356456922e-12	7.9659518411863e-11	16.5586778639067
CPNE7	-1.04130192846173	7.95530391354745	-7.75063611774998	7.39131256314197e-12	7.96983739760333e-11	16.5577455048029
FGF13	-3.0114245228223	9.57930549518482	-7.75035172650336	7.40169933329471e-12	7.97734905501075e-11	16.5563674165074
BC040734	-2.60368501728093	5.70325698267894	-7.74566511013483	7.57497272475341e-12	8.1527959787459e-11	16.5336590390039
IGFLR1	1.34125629955882	8.23198627852201	7.74545594680881	7.58279920699714e-12	8.15745506940934e-11	16.532645644372
MAP7	-2.03183902820025	8.95618416706477	-7.74378167093779	7.64573773761121e-12	8.22137119660241e-11	16.5245340332976
FZD7	2.10218323438435	9.38909311103981	7.74208485656038	7.71005338052995e-12	8.28289152437126e-11	16.5163136659845
PTK7	1.40085216044464	7.241147861551	7.74031929135846	7.77754593898859e-12	8.34770841854721e-11	16.5077606992724
KGFLP2	-1.70605147434131	7.98279512443698	-7.74010648817374	7.78572036211331e-12	8.35263827072534e-11	16.5067298444752
ARNT2	-1.048852585509	11.3402974470141	-7.73965077723214	7.80325435733636e-12	8.3637546588307e-11	16.5045223266703
IL12RB2	-1.87693458118141	6.44604333398942	-7.73850851597732	7.84737685728099e-12	8.40493756743333e-11	16.4989892183635
SLITRK1	-3.24856357338796	7.64515073399279	-7.7384695906318	7.8488848012133e-12	8.40493756743333e-11	16.4988006677095
HK1	-1.00195940442992	11.3179908114217	-7.7375346675032	7.88518982015221e-12	8.43099264030106e-11	16.4942720595884
ST6GALNAC5	-1.55038824700268	8.15708881585647	-7.73748316330641	7.88719468019379e-12	8.43099264030106e-11	16.4940225859631
NFKBIA	1.28855369064746	10.8490850519098	7.73656104089148	7.92317522918903e-12	8.46505798764891e-11	16.4895561216706
ZNF616	1.0693149564507	6.65357186812949	7.73645831618446	7.92719356021139e-12	8.46547323282098e-11	16.4890585643611
SHISA9	-1.68068241053529	7.91351579179009	-7.73506167647535	7.98202801579236e-12	8.52012995022084e-11	16.4822939629736
NMNAT2	-1.6871239615628	8.97315510473565	-7.7344155055359	8.00752520913697e-12	8.5434359767933e-11	16.4791643465992
TMEM235	-3.7406585031322	7.69339213609366	-7.73391783488672	8.02721792245257e-12	8.56053057180435e-11	16.4767540094812
SPNS2	-1.05039070990273	9.69604461225253	-7.73334498065538	8.04994524139266e-12	8.58084428085013e-11	16.4739795878094
TIMELESS	1.09666369085353	8.16121085323771	7.72807407398868	8.26208728799226e-12	8.7868974837138e-11	16.4484541543776
SMIM3	1.57428214271775	10.1807622006778	7.72538522160429	8.37243878058128e-12	8.89209424770024e-11	16.4354345006002
HLA-DMA	1.30811544126617	10.3079238880428	7.72343103094326	8.4535576609514e-12	8.96599933271349e-11	16.4259728464299
LINC-PINT	-1.05646486882907	9.14480539773838	-7.72138925423682	8.53914689723934e-12	9.04443792390159e-11	16.416087759079
SH3PXD2B	1.18449176386664	9.72889361389993	7.72068924392367	8.56868847034377e-12	9.07160786172617e-11	16.4126988683692
EGFEM1P	1.89088691065692	8.37421092538467	7.71946279331504	8.62069180387416e-12	9.12252245652255e-11	16.4067615583379
SIGIRR	-1.11704915150574	8.13282802261644	-7.71885383440857	8.64662900427836e-12	9.14291937109428e-11	16.4038136442696
DDX25	-1.6849266064419	8.48230416006477	-7.71765387275698	8.69796584681567e-12	9.18762035531168e-11	16.3980049095102
GLRB	-1.65461256668142	9.34839414214804	-7.71703664307766	8.72449009558159e-12	9.21106228632912e-11	16.3950171319482
RUVBL1	1.18826216288698	8.9322951452798	7.71695377902639	8.72805713363948e-12	9.21106228632912e-11	16.3946160226578
VAMP8	1.92526173074624	9.11867336223986	7.71675229396607	8.73673648387223e-12	9.21605178712583e-11	16.3936407244703
NCAPG2	1.40842278972389	8.75947153201635	7.71253040825025	8.92058843505934e-12	9.40573616957003e-11	16.3732059412502
SLC16A1	1.03680585572456	9.89391231534092	7.71151116296824	8.96554707840246e-12	9.44460047468747e-11	16.3682730051284
TIMP1	2.51408557698874	12.1364064980756	7.71032285061431	9.01824765784586e-12	9.4958279965661e-11	16.3625220248048
TSPO	1.22496543000255	10.1520996490392	7.69988829429681	9.49443433247095e-12	9.98724655867532e-11	16.3120322572814
SNAP91	-3.9106399074237	9.35219943400388	-7.69897600854304	9.53723626820153e-12	1.00241983543607e-10	16.3076187878497
TMEM200A	-2.12505668965604	7.32942141269311	-7.69736206889588	9.61342816786828e-12	1.00997290612249e-10	16.2998111685734
OGDHL	-3.60642200963346	7.40628128681844	-7.69253039337555	9.8451605165027e-12	1.03199406169165e-10	16.2764398413603
C1orf112	1.61065702075165	7.04709051234919	7.69233064659502	9.85485917771524e-12	1.0325466334315e-10	16.2754737244967
TMEM125	-2.08766292232382	9.17312587751794	-7.69201629862922	9.87014150946221e-12	1.03368347743685e-10	16.2739533279551
SCARA3	1.17723481464679	9.25646400119391	7.69168624508605	9.88621273296019e-12	1.0340406008162e-10	16.2723569856072
KCNJ12	-1.22414553802675	6.69374515519967	-7.69167312332546	9.88685220520572e-12	1.0340406008162e-10	16.2722935210427
TRIM2	-1.05019968052776	10.3933636433983	-7.68922561195153	1.00068503786925e-11	1.04518482481973e-10	16.2604563915264
AATK	-1.79300158055356	10.1191018439303	-7.68723182429978	1.01056721299143e-11	1.0540903000268e-10	16.2508143512243
CSRNP3	-1.51224370317253	9.25110823819814	-7.68520516795686	1.02071170725471e-11	1.06419575987043e-10	16.241014003785
ATRNL1	-1.99103639056082	8.3385618691558	-7.67873247063501	1.0537937074965e-11	1.09819618587761e-10	16.2097182153521
C1orf162	1.90439586288418	8.5395906202153	7.67785076943737	1.05838179005494e-11	1.10150104816829e-10	16.2054556666985
BRIP1	1.43187274626271	7.46993691618482	7.6768252047068	1.06374347282425e-11	1.10609402660187e-10	16.2004977718664
ZFYVE28	-1.11024733999444	7.41182865305369	-7.67614570933657	1.0673107539544e-11	1.10930876624236e-10	16.1972129751765
MRAP2	-2.00884152360828	8.73042316416501	-7.67361521080269	1.08070050927403e-11	1.12272507696206e-10	16.1849807626658
NIPAL3	-1.48316718168063	8.86261754732901	-7.67219573753392	1.08828439165099e-11	1.13010048381461e-10	16.1781195996703
PRKAR2B	-1.60186761065883	10.2361744634285	-7.67168818083606	1.09100895518808e-11	1.13242553902321e-10	16.1756663530508
CHI3L1	3.14805131851048	11.7368483773665	7.67090947125258	1.09520225129357e-11	1.13627233571708e-10	16.1719025845729
PDCD4	-1.09056384979635	6.62681860844697	-7.66922516080497	1.10432701381932e-11	1.14522983296168e-10	16.163762071611
DENND2A	1.20100752143541	9.41468280794853	7.66880716641877	1.10660317818497e-11	1.14708026332481e-10	16.1617419155637
RPS6KL1	-1.10592260754552	8.32712608437579	-7.66796687795843	1.11119303775741e-11	1.15081506303802e-10	16.1576809080909
PDE4A	-1.31034357226626	7.49717186362086	-7.66641655410131	1.11971099362922e-11	1.15860778635379e-10	16.1501886874391
NBPF20	1.02007058054672	7.977039546565	7.66480287018385	1.12864599653686e-11	1.16733528058666e-10	16.142390678356
C1orf226	1.44306360549507	8.66169031149629	7.66370867060641	1.13474488044327e-11	1.17312299851855e-10	16.1371032776512
LPCAT1	1.25860288816932	10.3813106343204	7.66174368560804	1.14577971043329e-11	1.18400621118456e-10	16.1276085442475
IL13RA1	1.06613724782764	9.34047692420635	7.65990364726788	1.15620953449439e-11	1.19161621621797e-10	16.1187181128481
RGMA	1.3675624695024	10.8654070640386	7.65915852214242	1.16045989151447e-11	1.19546846509681e-10	16.1151180803603
ATP9A	-1.17163801340364	10.8149557192982	-7.65460138240369	1.18679479290999e-11	1.2215187535322e-10	16.0931024541258
COL3A1	3.50240532538733	9.74973528984029	7.65346020625684	1.19348190184815e-11	1.22785965579199e-10	16.0875899371954
SLC26A2	1.21532476763971	9.83717165184425	7.65185768748692	1.20293565977281e-11	1.23649486085858e-10	16.0798492344515
CEND1	-1.04043906671901	9.882142890071	-7.6503392620127	1.21196197430716e-11	1.24522419060643e-10	16.0725151147707
HNRNPF	1.04271681269102	9.56314766521769	7.64971742417395	1.2156779002377e-11	1.24794259098784e-10	16.0695116949611
DGKQ	-1.02691187240227	7.93078433580308	-7.64513437870679	1.24341634324544e-11	1.27473403839619e-10	16.0473779432551
LOC157562	-1.81374965797511	8.17995826612942	-7.64492943315839	1.2446713418118e-11	1.27546000461672e-10	16.0463882415095
NEUROD2	-1.51075561979277	8.44306149570933	-7.64478505550975	1.24555620419428e-11	1.27580620774805e-10	16.0456910320775
UBE2E2	-1.06402828505701	10.7679687009011	-7.6419690400252	1.26294055691575e-11	1.29304489064732e-10	16.0320929819155
SLC22A15	-1.44259345442454	8.81109709574403	-7.63712617612587	1.29340311575959e-11	1.3219123956556e-10	16.0087106584755
RGS7BP	-2.17877441971399	6.65542928697379	-7.6355457655462	1.30350136093158e-11	1.33164968204149e-10	16.0010809471842
LOC100506725	-1.68735598713336	9.60108101927874	-7.63320275865263	1.31861665946574e-11	1.3447353016493e-10	15.9897704200261
NEIL3	1.33630620024365	7.32295691309728	7.62953759674945	1.34261154433221e-11	1.36800913274182e-10	15.9720791860541
GPR27	-1.57392571356086	9.59720301737531	-7.62797891656965	1.35294685299527e-11	1.37783991659046e-10	15.9645563190639
GRIP1	-1.88108485525498	6.38352290898686	-7.62790463853376	1.3534413449851e-11	1.37783991659046e-10	15.9641978309961
HLA-DPB1	1.37088967657263	10.5494926570356	7.62741771308424	1.35668740953533e-11	1.38054190456337e-10	15.9618478052777
LHPP	-1.93978945520038	9.78682306073341	-7.6270761733384	1.35896888235439e-11	1.38226041182518e-10	15.9601994711084
MSANTD1	-1.28977344230429	6.49131649493609	-7.6261657671999	1.36506900345186e-11	1.38725509226613e-10	15.9558057759655
ADRA1B	-1.9879649912474	4.87589539554885	-7.62603387557976	1.3659549887146e-11	1.38755087986893e-10	15.9551692674359
LRRN4CL	1.41364875902809	8.67269222931105	7.62107831530595	1.39966139538541e-11	1.41746863762805e-10	15.9312558265739
SLC2A13	-1.49011489802095	8.99164545302098	-7.61808928625511	1.4203902167424e-11	1.43658981028113e-10	15.9168339940755
KLHL1	-1.61639793620923	5.85594343655584	-7.61689720612355	1.42874208387597e-11	1.44441056013174e-10	15.9110827121854
KIAA1598	-2.2088405824426	11.1091483429273	-7.61397827283003	1.44939909651507e-11	1.4636309766954e-10	15.8970010881018
RSPO3	-1.40610280130776	7.30464682914895	-7.61264665714022	1.45892112010778e-11	1.47236768863149e-10	15.8905775282261
PLOD2	1.52678237711859	10.5926964917989	7.61124509456572	1.46901045849342e-11	1.48126809007531e-10	15.8838168703921
LOC389895	-2.75066197741709	5.39892628196381	-7.60878983937181	1.48685232253958e-11	1.49861092128741e-10	15.8719743464005
LOC283588	-1.51876105896042	7.49465592318217	-7.60163681372374	1.5400686368938e-11	1.54956949172882e-10	15.8374786086726
RUNX1T1	-1.0435943468235	8.04816256534506	-7.60061166870678	1.54784886865889e-11	1.55605513636773e-10	15.8325355068056
ALDH8A1	-1.23120507723687	7.66581773736694	-7.59815668848769	1.5666397851878e-11	1.57426711374127e-10	15.8206986588434
LOXL2	1.48833817077057	8.0220675834577	7.59733743069366	1.57296085095674e-11	1.57993823974436e-10	15.8167487779652
HTR5A	-1.85992472067879	5.0737932420055	-7.59232345548067	1.61220252609181e-11	1.61587449574728e-10	15.7925773893307
C7orf55	1.48700125714022	8.97101567869064	7.59219544395623	1.61321703374763e-11	1.61619677311409e-10	15.7919603261176
PXK	-1.16458829184874	9.46629233108017	-7.58833134822084	1.64414082305604e-11	1.64505776130999e-10	15.7733352411385
FAM155A	-2.13129569063514	8.36957051594326	-7.58441010880082	1.67612395776701e-11	1.67490313054841e-10	15.7544372886772
NRG3	-2.63415058383604	7.9482283846275	-7.58244728622775	1.6923648641362e-11	1.69040795401493e-10	15.7449786690143
LOC157503	-2.4817833661231	7.33057170757326	-7.5780515295092	1.72930582256315e-11	1.7236153717795e-10	15.72379837462
DPP10	-2.67555834407816	8.49202995909566	-7.57662259309155	1.74148596074549e-11	1.73427314528041e-10	15.7169139624222
TMEM59L	-1.93572550825733	9.22910403454192	-7.57546754862041	1.75139372455177e-11	1.74339546895949e-10	15.7113493752592
KCNK12	-2.89500744390418	6.51751399649849	-7.57508793190118	1.75466221932921e-11	1.74590387975321e-10	15.7095205683303
PKP4	-1.42155870226196	9.86650919945496	-7.57321849817817	1.77084662829051e-11	1.7612561156341e-10	15.700514911021
CPNE9	-1.72936723892536	7.03026804360869	-7.57200522163063	1.78142969881805e-11	1.77102663535948e-10	15.6946704888655
PIANP	-1.49637371412574	8.50532591490444	-7.57078826050344	1.7921080250862e-11	1.77973034890247e-10	15.6888085688863
UNC13A	-1.91966992798312	8.08679889667224	-7.56764628210042	1.81997249772644e-11	1.80549632345699e-10	15.6736752917996
RAD54B	1.16819211901944	7.9071392120405	7.56309063543966	1.86114011769565e-11	1.84241812245397e-10	15.6517360937163
SHC1	1.25438952365357	10.2862991796475	7.56206785324636	1.87050901563356e-11	1.85090716044215e-10	15.6468110397784
DPP10-AS1	-2.01406436763042	7.10947723166103	-7.56141234184698	1.87653825708078e-11	1.85608574087766e-10	15.6436546170379
BCL11B	-1.34891993884154	7.53730926513204	-7.56099518286045	1.88038523655726e-11	1.85910236847075e-10	15.6416459485838
RTP4	1.70514350064538	7.82848824089332	7.55957160275452	1.8935723651047e-11	1.87088057111907e-10	15.6347914706175
SRD5A1	-1.17485106387348	8.22275577675368	-7.55799398304058	1.90829375673762e-11	1.88429869976255e-10	15.6271957031285
EDNRA	1.507914952867	9.03154417557807	7.55476062332757	1.93882173315932e-11	1.91120622495667e-10	15.6116293733843
HBQ1	-1.0159329017268	3.97506927444573	-7.55397903297736	1.94627368124802e-11	1.91774148997666e-10	15.6078668399577
FAAH	-1.58912428629544	7.934673954768	-7.54720263288887	2.01208645578162e-11	1.9784103038868e-10	15.5752500144358
AGO2	1.22580202827776	10.0752478603873	7.54645669870896	2.01946472751816e-11	1.9848283118376e-10	15.5716600941135
CASP1	1.36895417136029	9.02361837321068	7.54608851694733	2.02311643027831e-11	1.98757980216432e-10	15.5698881993774
SLC25A27	-1.60742599686014	8.22017434066081	-7.54064283746096	2.07790006736973e-11	2.03882470640574e-10	15.5436832998591
TYROBP	1.41444427578207	10.5547966917991	7.53960889637241	2.08846676429201e-11	2.04833096482685e-10	15.5387084985103
RP11-357G3.2	1.28855015437079	6.60267199145304	7.53529942599795	2.13308667563184e-11	2.08945739335411e-10	15.517975498971
LPPR4	-1.7408990089889	10.7990206838763	-7.53486556297984	2.13763098687372e-11	2.09302970221897e-10	15.5158883482978
ESYT3	-1.00027040659715	5.93424192459653	-7.53381536402318	2.14867069170518e-11	2.10295621244817e-10	15.5108363739044
SNPH	-1.59096127511702	9.37381573255119	-7.53201597804842	2.16771765296542e-11	2.11981881845335e-10	15.5021808854786
PLEKHH3	1.8774568955458	6.04386185430536	7.53162704702521	2.17185657791882e-11	2.12208676023463e-10	15.5003101055929
LGALS1	1.53677931020807	12.7233542873814	7.53149333651268	2.17328131039964e-11	2.122589614843e-10	15.4996669566459
ADAMTS19	-2.0515257909813	5.01605685078124	-7.52933974208417	2.19635691895481e-11	2.1424354839307e-10	15.4893085729961
SLC6A1	-1.63865611822464	11.5169391659108	-7.52895497412192	2.20050522877717e-11	2.14558459242349e-10	15.4874579964194
PNCK	-1.84336310191627	8.13605500529084	-7.52807941726355	2.20997392011325e-11	2.15301678106939e-10	15.4832470218666
OPCML	-2.30155203085808	9.63115570996748	-7.52723705520215	2.21912181976181e-11	2.16102622974133e-10	15.4791958229462
MAP6D1	-1.14136182143421	8.55023888278772	-7.52646233585799	2.22756832880604e-11	2.16834624927977e-10	15.4754700493354
HLX	1.2295445132626	7.90036715975783	7.52630705482266	2.2292651442747e-11	2.16909265581639e-10	15.4747232856858
AC004951.6	1.04161810974273	10.1465067538715	7.52450902474241	2.24900665251147e-11	2.18556592318854e-10	15.4660766663151
CBLN2	-2.33069387196918	8.35911344348644	-7.52361390823083	2.25889924330207e-11	2.19426518332087e-10	15.4617723144825
CDC25A	1.33788634303265	6.47296587135825	7.51525782921432	2.35335858203972e-11	2.27654011650404e-10	15.4215971398818
ELMO1	-1.561176765696	10.5407877920441	-7.51478342917548	2.35883748347304e-11	2.28089413876624e-10	15.4193166393779
GINS1	1.60268943954221	9.24774810402493	7.50874154846896	2.42973396894303e-11	2.34652941439579e-10	15.390276014106
QDPR	-1.50199590806133	11.5844706686059	-7.50553623492403	2.46820073387549e-11	2.38072149363847e-10	15.3748721062434
FAM171A1	-1.18510367109256	11.353383273201	-7.50431985312073	2.48295624268587e-11	2.39396397057307e-10	15.3690269634171
HOXD10	2.30900593256208	6.81648355513829	7.50308885540424	2.49797824321615e-11	2.40645793335523e-10	15.3631118514915
SSX2IP	-1.08420580918343	9.63861532430733	-7.49781666002289	2.5633431689343e-11	2.46535475171359e-10	15.3377812594986
LOC283484	-1.45214710208847	5.8278195371795	-7.49259645515461	2.62973666834434e-11	2.52504521678859e-10	15.3127053034733
DDX60	1.34918881108151	8.72766508977085	7.49158344080787	2.64281723827264e-11	2.53656075918653e-10	15.3078397124849
FCER1G	1.41282284186265	10.1459590849855	7.49018065596601	2.66103748079659e-11	2.55194807420308e-10	15.3011023226158
TYRO3	-1.04768077506954	10.0554814139552	-7.48933639401807	2.67206335528261e-11	2.56146870675118e-10	15.2970476127341
SCRT1	-1.97917021255438	5.79889133701587	-7.48557406001307	2.72175277605245e-11	2.60695852139102e-10	15.2789799122722
BX538226	-2.0255109074151	6.98664113351624	-7.48447776445913	2.73640351391518e-11	2.61991540045336e-10	15.2737156916693
GALNT9	-1.4445653861407	7.6875032122694	-7.48417062915184	2.7405220518147e-11	2.62278193740149e-10	15.2722409197325
KIAA1462	-1.19392122802994	8.00624028543304	-7.48213182272264	2.76801796453983e-11	2.64800996665145e-10	15.2624516070326
RASL10A	-1.81625269592196	9.24175268699048	-7.48090273841027	2.78472591218881e-11	2.66290128946206e-10	15.2565505268267
GPR88	-1.6832529376071	7.82622079028258	-7.47903070143585	2.81036666796712e-11	2.68521842675121e-10	15.2475630202798
ASPHD2	-1.0558601197096	8.78018105703386	-7.47284394632461	2.89678413495141e-11	2.7643901955594e-10	15.2178653402083
PDIA2	-1.42570708130705	6.21049786956845	-7.47216038210049	2.90649266919128e-11	2.77252059401015e-10	15.2145845138642
LOC100287387	-1.85352212535321	5.70491294383975	-7.47193546738023	2.90969414992807e-11	2.77330595254485e-10	15.2135050342973
DAB2	1.28367436198374	9.13267904751357	7.46904758136767	2.95111336189351e-11	2.81048660430553e-10	15.1996454146138
ELL2P3	-1.12171996563618	3.77428849831042	-7.45841222629063	3.10876131736803e-11	2.95098250732497e-10	15.1486168747099
TP53I3	1.17886876775233	9.18890725557844	7.45590664995451	3.14710217892753e-11	2.98494770716254e-10	15.1365980654213
CACNB3	-1.35422654619022	8.69325055649067	-7.45548148817164	3.15365453054401e-11	2.98994652910073e-10	15.1345587517885
AK055910	1.07057644133413	7.19732912311099	7.45487204834668	3.16307050208807e-11	2.99765515319789e-10	15.1316355947008
FA2H	-2.20953825253566	8.84743918471118	-7.45378530282139	3.17993026728707e-11	3.011186099226e-10	15.1264232242023
KCNIP2	-1.63777304862842	8.22699906041843	-7.4524506296283	3.20075851266951e-11	3.02967900937463e-10	15.1200220080718
ENKD1	1.13499324526046	8.12525070710407	7.44963185619201	3.24519306628104e-11	3.07049240912263e-10	15.1065039715321
PPP1R3B	1.25675527927985	7.61911393594827	7.44869999466594	3.26001702557541e-11	3.08326752179624e-10	15.102035345644
JPH1	-1.22809708750275	8.40316598330624	-7.44490163498991	3.3211397114516e-11	3.13218526041997e-10	15.0838224179072
BAI3	-1.60611734230324	9.51739497997346	-7.44476543737467	3.32335238927407e-11	3.1330051647146e-10	15.0831694065095
PRRT3	-1.91510569673501	7.71833984916569	-7.44407895371675	3.33452736105287e-11	3.14226996532671e-10	15.0798780518911
UNC5C	-1.23477704249138	7.59976268011087	-7.44374930325397	3.3399068506115e-11	3.14606815334459e-10	15.0782975690633
CARNS1	-3.00257783988852	9.85119889147695	-7.44266678768877	3.35763285190111e-11	3.15897525536453e-10	15.0731076738634
APLP1	-2.3403387578505	11.6736209022812	-7.44266437051667	3.35767253700153e-11	3.15897525536453e-10	15.0730960854746
FAM72A	1.22984101189513	8.76787067866276	7.43707293513186	3.45073045243637e-11	3.23999139863823e-10	15.0462925204411
EGR3	-1.65566255215568	10.1248705844607	-7.43551225423799	3.47715883207581e-11	3.26086752876977e-10	15.0388121316472
BIN1	-1.48876220246581	10.6716071618424	-7.43483137060812	3.48875170190854e-11	3.26911032316644e-10	15.0355487762741
CDC20	2.41311527194723	7.62550422082905	7.43405501074758	3.50201699934372e-11	3.28022258938528e-10	15.0318279236825
CNTLN	1.15782229536704	6.90474141951861	7.42864072192191	3.59593121280405e-11	3.36143902509935e-10	15.0058819841511
L1CAM	-2.64256230741227	8.43772386685835	-7.42778249701639	3.61104552021024e-11	3.37421533124452e-10	15.001769758534
CNTNAP4	-1.87880297946187	8.17270520807054	-7.42590367818888	3.64435416562408e-11	3.40177963974189e-10	14.9927677809293
PCDHB13	1.54498609612821	7.09041057015355	7.41743221404641	3.7983691620785e-11	3.53368025397514e-10	14.952186559621
ITGA7	1.44217527376046	10.5833898082863	7.41715265251835	3.80356037457898e-11	3.53709882840134e-10	14.9508475896121
LAMB1	1.71651009471566	9.0200256167579	7.41644779212929	3.81668030221142e-11	3.54788500153356e-10	14.9474716995048
HMP19	-3.48448050188444	9.43908121950435	-7.41297241765418	3.88202901988317e-11	3.6071937382763e-10	14.9308279278809
DDIT4	1.58573085650057	11.6774183560534	7.4126431285086	3.88827807320485e-11	3.61138950904805e-10	14.9292510588541
CAPG	1.54706198899189	9.25404340590915	7.41257136314699	3.8896413183247e-11	3.61138950904805e-10	14.9289073982759
STMN2	-4.16254894926342	10.1419565188953	-7.41058269104035	3.92760719830121e-11	3.64084191915656e-10	14.9193846850218
DGCR9	-1.94617994622892	6.88726204246004	-7.41012240744385	3.93644680067858e-11	3.64758636202728e-10	14.9171807314895
GLIPR2	1.21612116071866	10.0269301031289	7.4047573078084	4.04095013762194e-11	3.73255762612897e-10	14.8914941872534
KIAA0930	-1.29947998817596	10.0847603984616	-7.40388565829015	4.05818658765757e-11	3.74403029208613e-10	14.8873214868578
SNAP25	-2.83494946592328	11.2547085322368	-7.40020702563616	4.13173736585038e-11	3.80887393611575e-10	14.869712948942
LOC101927057	-1.72740646476387	10.2926725872749	-7.39853410345413	4.16562212815647e-11	3.83707760248789e-10	14.8617059944633
NOX4	1.38209127011066	6.93049650642136	7.394791024653	4.24243995019533e-11	3.90475244508309e-10	14.843792731108
SLC46A2	-1.55801584308546	4.47083411937663	-7.39458480143464	4.24671282723525e-11	3.90615720701952e-10	14.842805884143
CCNA1	-1.43936155880954	7.87275058254378	-7.39455571579601	4.24731581571903e-11	3.90615720701952e-10	14.8426667002894
TMEM130	-3.6036022582576	8.27242982641863	-7.39308525165464	4.2779117407889e-11	3.93119525336562e-10	14.8356302769442
KIAA1211L	-1.62483899412352	8.492304601947	-7.39288581933223	4.28207813933803e-11	3.9334741411493e-10	14.8346759902063
SPTBN2	-1.93759403777251	7.92264029968422	-7.39194025419638	4.30188710361575e-11	3.95011468179646e-10	14.8301515477994
SKA1	2.06988901648594	5.45757455570295	7.38631242879613	4.42168231558953e-11	4.04895550241439e-10	14.8032263868253
AEBP1	2.30771331504125	10.2590420912796	7.38614196841666	4.42536198090842e-11	4.05073459500499e-10	14.8024109473102
RAB42	1.07508704957755	8.43572911784985	7.38603874299698	4.42759174746266e-11	4.05118565422015e-10	14.8019171455595
DISP1	1.00597829851214	8.25497830437106	7.38309093200241	4.49174005141615e-11	4.10183450349173e-10	14.7878164814078
CHSY1	1.10500634391513	10.7516254188395	7.38275145026773	4.49918661282925e-11	4.10702658986367e-10	14.7861926973287
LZTS3	-1.27809997064361	10.746053593564	-7.38265530452827	4.50129780379407e-11	4.10734619240568e-10	14.7857328240363
FPGT-TNNI3K	-1.60981247791162	6.54354636764036	-7.38146313264843	4.52755763095516e-11	4.12624766844188e-10	14.7800307085669
DISP2	-1.16684907043705	9.02784637966967	-7.38139382658953	4.52908889560142e-11	4.12624766844188e-10	14.7796992283967
NEFL	-3.92438062576144	9.82454445844378	-7.37865943508076	4.58991518695276e-11	4.18003092172196e-10	14.7666217786132
OXR1	-1.06565481289301	9.94525845948641	-7.37839581438294	4.59582208716644e-11	4.18377667989785e-10	14.7653610656855
HNF4G	1.63320380053521	5.86267908857473	7.37781488766355	4.60886545241441e-11	4.19401361477415e-10	14.7625829468513
PRKCZ	-3.58201169762662	9.4155304854784	-7.37229154477723	4.73472939541557e-11	4.30183458080551e-10	14.736172294949
ANKRD46	-1.01654157391519	11.2402518285881	-7.36967293480343	4.79558769457506e-11	4.35034973942334e-10	14.7236530541923
NEFH	-2.65184797435385	8.22181373756468	-7.36551473142642	4.89382636317371e-11	4.43111687732119e-10	14.7037758842641
TGFB2	1.28909928618223	9.59579267141245	7.36477006297329	4.91162905358194e-11	4.44524347755885e-10	14.7002165440276
ADAM12	1.53489295969565	7.68849948445424	7.3620619150194	4.97691603086484e-11	4.50258388626302e-10	14.6872731217245
ANKRD29	-1.54563833241426	7.64993294888386	-7.35660028725228	5.1112143256239e-11	4.61513169634248e-10	14.6611738632527
UNC93B1	1.52288763023585	6.71078133748989	7.35352540882349	5.18839994421808e-11	4.68301284438847e-10	14.6464825700045
ERICH3	-2.26815136333821	7.91126991827617	-7.35049056673655	5.26571470983896e-11	4.74545070237922e-10	14.6319843360605
CCDC68	-1.89397525150805	6.56155264050816	-7.34956917370083	5.28941333718389e-11	4.76369976199359e-10	14.6275829494446
MSI1	1.76580192719172	5.59262390314658	7.3487276251192	5.31115080720796e-11	4.77901119893948e-10	14.6235631124988
CNP	-1.51376609301252	11.6302597450415	-7.34860265373288	5.3143864099612e-11	4.7800784511965e-10	14.6229661714901
PHLDA1	1.60471538399778	10.3291000837516	7.34731288916033	5.34789387287784e-11	4.80650978023622e-10	14.6168056291752
RNASE6	2.64556277826991	8.08034455763747	7.34605867729309	5.38067875507595e-11	4.83225146725593e-10	14.6108152097483
RAPGEF3	-1.43086414307145	7.44778186983904	-7.34384987860953	5.43890205756497e-11	4.8826602266585e-10	14.6002661865822
ZNF204P	-1.46599527810428	8.52054777237799	-7.34361311822123	5.44517997652649e-11	4.88641525942775e-10	14.5991354959274
TPST1	1.06629316450375	10.0695857306495	7.33865243448673	5.57838349504805e-11	4.99299601271544e-10	14.5754473615435
CCDC109B	1.28118497079886	10.1000979346283	7.33599650604221	5.65102408633205e-11	5.05557478962495e-10	14.5627667850645
HOXD9	1.19602530173824	6.62393638620773	7.33544741082298	5.66615873028876e-11	5.06717101482073e-10	14.5601453314107
ELAVL4	-1.85468005111377	9.40447528391599	-7.33522248423512	5.67236996167685e-11	5.07078131913335e-10	14.5590715187393
PCDH11X	-1.49518700155874	7.16980232998259	-7.32989200721034	5.82156207576807e-11	5.19618416736084e-10	14.5336263695171
SYTL3	1.05524464295194	6.0248781932918	7.32803052793256	5.87457420763858e-11	5.24149557171976e-10	14.5247418516969
KANK2	1.10623856481165	8.76376028053834	7.32593552238446	5.93480996138093e-11	5.29321501832839e-10	14.5147435562004
PLLP	-2.14169979218544	10.6568163274563	-7.3212553511429	6.07159763281553e-11	5.40694431424805e-10	14.4924107790298
STAR	-1.83467251545719	4.35401652087906	-7.31923822056929	6.13151293635879e-11	5.45405324998841e-10	14.4827867751642
ENO2	-1.42461875899496	12.1846189042223	-7.31611391608849	6.22547501056114e-11	5.53130490176447e-10	14.4678818572297
LYPD1	1.81968376572113	9.77364444652446	7.30751066510412	6.49166281595057e-11	5.75684607819069e-10	14.4268487229767
PLCH1	-1.12439379696146	7.10882771146244	-7.30459299739888	6.58447687381465e-11	5.83471710212686e-10	14.4129362177853
RSPO2	-3.31507780605792	6.00190901702712	-7.30345805499187	6.62093524226838e-11	5.86479577118972e-10	14.407524848602
MAN2A2	-1.02219755468131	10.1235521824757	-7.30298308822947	6.63625224552827e-11	5.87613178141443e-10	14.4052602972218
VSTM2A	-3.03119358882338	7.95481187350128	-7.30276817833884	6.64319433289246e-11	5.88004635392983e-10	14.4042356621948
PDGFC	1.21120283970702	9.83819563292602	7.30261128104894	6.64826702900671e-11	5.88230394224292e-10	14.4034876220354
TGFB1	1.09432231099824	8.64852761503299	7.30214730646402	6.66329043793739e-11	5.89112672039476e-10	14.4012755558639
AF131215.4	2.1053265322863	6.75384871973494	7.30102881793999	6.69964550915937e-11	5.91878152311075e-10	14.3959431732296
NGEF	-2.26883344229444	9.18783578067436	-7.29534270196299	6.88753137842422e-11	6.07556332598291e-10	14.3688384758711
HELZ2	1.05426158199992	7.22125411494361	7.29160868247963	7.01374868468164e-11	6.18222451144482e-10	14.3510425363953
SLC45A1	-1.17804273814771	8.06331237897363	-7.28651113952589	7.18976838497307e-11	6.32686856132504e-10	14.3267526326645
PRRT2	-1.21453932103575	9.78462669772356	-7.28646414641719	7.19141129188898e-11	6.32686856132504e-10	14.3265287333714
AC004941.5	1.08600095619456	8.49012172312948	7.28449490808677	7.26059290055687e-11	6.38051274377121e-10	14.3171466640495
VEGFA	2.26433567821647	11.2659746811962	7.28362376486971	7.29140744430152e-11	6.40517875041221e-10	14.3129965094289
NRP2	1.11461844647737	8.24390372491356	7.28249369127622	7.33157442212784e-11	6.43561574133563e-10	14.3076130261642
RNF175	-1.63271043122256	8.86835233530205	-7.28067438036409	7.39670113521189e-11	6.48789998407472e-10	14.2989466626112
PTTG1	1.18168468468599	10.617310328106	7.28042574681218	7.4056460519881e-11	6.49330386731273e-10	14.2977623373057
NETO1	-1.92679209673093	6.91928076299385	-7.27679500655768	7.53749592099996e-11	6.60254275176347e-10	14.2804692979489
SPX	-1.81743165225633	8.52046137584387	-7.26972471388174	7.8009722623314e-11	6.82197510590009e-10	14.2468013649168
DNALI1	1.35369539866323	9.15292690072684	7.26715490730154	7.89898395936346e-11	6.90509755937909e-10	14.2345667072564
BRCA1	1.19549499378755	8.0182292381997	7.26507598670313	7.97916653375044e-11	6.9699663320847e-10	14.2246700867798
ELAVL2	-2.38486327362953	9.08968399355208	-7.25919585660908	8.21035746966489e-11	7.15583584697288e-10	14.1966826410192
IFI44	1.28865384456965	9.35408452781079	7.25910395734058	8.21402294530548e-11	7.1563562627329e-10	14.1962452863527
ASPA	-2.42751320684835	8.21931668642251	-7.25890961005348	8.22177998958905e-11	7.16043968249385e-10	14.1953203804057
NUDT14	-1.94143887661788	6.22914236418152	-7.25755988014963	8.2758530435424e-11	7.20215375128879e-10	14.1888971748992
SH3GL2	-3.3991191761051	9.9165918299952	-7.25627338037316	8.32772130798984e-11	7.23918911912959e-10	14.1827752146579
BC012193	1.03484028057416	7.87968433325116	7.25569066340105	8.35132090644469e-11	7.25159558827287e-10	14.1800023969551
CDCA8	2.40026181001048	6.92904239044255	7.24821194834428	8.66015815033032e-11	7.50858247361167e-10	14.1444215242279
ANKRD33B	-1.77824797786629	7.73696429000548	-7.24675579956028	8.72159523113997e-11	7.55623200504746e-10	14.1374950351901
SVIP	-1.67033429134302	8.32084711942412	-7.24605431508828	8.75134602048392e-11	7.57356746700358e-10	14.1341584242141
SLC43A3	1.08497456791376	9.05104412945284	7.24497733788238	8.79721794064055e-11	7.61044191504301e-10	14.1290359754668
C2CD2L	-1.04536333173786	8.06229398346112	-7.241074537795	8.96545800543495e-11	7.75311001337632e-10	14.1104749723997
CD22	-1.22615498486392	7.33291613101515	-7.24049567507535	8.99068166279853e-11	7.77204108307821e-10	14.1077222697613
CHGA	-3.5928812155807	8.86464168161754	-7.240134053085	9.00647487378567e-11	7.7828089470657e-10	14.1060026601995
ITPR1	-1.69945390783886	8.86932014971342	-7.23614057446822	9.18272370128109e-11	7.92630143911839e-10	14.0870143611414
APOBEC3C	1.1259253606352	7.94243143759645	7.23467439134748	9.2482875007497e-11	7.97698999186336e-10	14.0800437265864
LONRF2	-1.40620013312093	10.5995275562224	-7.23366631890352	9.29363498327724e-11	8.01017918384978e-10	14.0752513285194
TEAD3	1.1236298223431	7.66861780669684	7.23119647546926	9.40567360088057e-11	8.10375047629618e-10	14.0635105129876
SV2A	-1.45704194568496	11.003100346281	-7.22948707062972	9.48400020342718e-11	8.16186507768407e-10	14.0553852969083
LOC100129518	1.68597862639298	10.8154398105788	7.22904801640809	9.50422230988064e-11	8.17356109636232e-10	14.0532984616858
RP11-769O8.3	1.0214416201187	7.48934100152832	7.22852447712239	9.52839157032452e-11	8.18830790695205e-10	14.0508101182711
FAXC	-1.4089397648192	8.06739232362945	-7.22750259666342	9.57574258269237e-11	8.22293977378992e-10	14.0459533571368
COL1A2	2.56889864386943	10.2041477414962	7.22700883266825	9.59870575394662e-11	8.23794903478644e-10	14.0436066875231
ZFR2	-1.99432281955585	6.78317820611504	-7.22697491101383	9.60028533059621e-11	8.23794903478644e-10	14.0434454728229
NAPRT	1.20570717690673	7.80389515116424	7.22621010045745	9.63596758713023e-11	8.26552673904517e-10	14.039810727018
LMNB2	1.26360416474026	8.7157606547683	7.22545762437658	9.67120275541084e-11	8.29270080383996e-10	14.0362347170189
E2F5	1.59200540262471	8.08316423484379	7.22280346065162	9.79650908867757e-11	8.38473326514594e-10	14.0236221946005
DBNDD2	-1.62421139802268	12.1626587435172	-7.22042547084343	9.91014390377874e-11	8.47577140696119e-10	14.012323266833
BEX4	-1.299774833422	11.7746158633727	-7.21759230338796	1.00472376703409e-10	8.58987258743992e-10	13.9988630905501
CLMN	-1.5735327883955	8.10249544320838	-7.21669574888054	1.00910114936198e-10	8.62097659581303e-10	13.994603966608
MIR21	1.33750179964408	11.4567637023608	7.21435793264796	1.02060459101938e-10	8.70968198914926e-10	13.9834988369929
NCAPH	2.56079032691214	6.47367556657738	7.21417241740328	1.02152298656085e-10	8.71433087621017e-10	13.9826176477284
ENPP2	-2.64716288431281	10.8475121838211	-7.21144048687238	1.03514274031259e-10	8.82406218286206e-10	13.969641916078
KCNH8	-1.98298176280108	8.43145366400859	-7.20915880342597	1.04665574687864e-10	8.90917955636882e-10	13.9588058790544
ABCC12	-1.25864521999746	5.63152561722507	-7.20503382364458	1.06779299268695e-10	9.07916003224124e-10	13.9392184874028
PNOC	-1.53947672224368	7.80583418743797	-7.20388872272357	1.07373543379543e-10	9.1230351629912e-10	13.933781618376
TMEM74B	-1.03028626938139	8.53744223667069	-7.20350121044433	1.07575382698802e-10	9.13685597481483e-10	13.9319417950758
CCDC110	-2.24201789915599	5.32402881039514	-7.20249218078496	1.08102712343238e-10	9.17537396206625e-10	13.9271512890065
GNB4	1.15521866997982	10.5259299352701	7.20248291590502	1.08107566126819e-10	9.17537396206625e-10	13.9271073036979
PTPN20B	-2.94077720527511	5.25676701446432	-7.20217760275151	1.08267637799089e-10	9.18561701123375e-10	13.925657829825
TLR3	1.02702973370721	7.42437506350083	7.19827791004801	1.10332989566723e-10	9.35403967889739e-10	13.9071457370585
RIPPLY2	-2.33111481963297	6.19007344096266	-7.19808994324005	1.10433521512612e-10	9.35916069127415e-10	13.9062535259395
SLCO1A2	-1.77549742863588	7.67062250833378	-7.19697532782276	1.11031530427519e-10	9.40300793086796e-10	13.9009629959849
TTLL7	-1.43279279616514	9.72220302818846	-7.19291642940258	1.13236461682544e-10	9.58277937526116e-10	13.8816995808848
ENG	1.12291025643298	8.33590813970011	7.18999159590037	1.14852197876151e-10	9.71246486970799e-10	13.8678205237375
CDK5R2	-2.5795455295853	7.11434268727676	-7.18833933004718	1.1577502684438e-10	9.78171949410401e-10	13.85998089977
FANCE	1.84962065161453	6.73757411197513	7.18830019980184	1.15796970900918e-10	9.78171949410401e-10	13.8597952425756
POPDC3	-1.49499916302913	8.38687141473807	-7.18742610181156	1.16288237545447e-10	9.81966170989302e-10	13.8556480840045
LINC00672	-1.11739329691427	8.72419077527585	-7.1857083685497	1.17259679738034e-10	9.89238133765829e-10	13.8474987604131
CCNB1	1.40502450677779	8.53417551543393	7.18567847684839	1.17276655655898e-10	9.89238133765829e-10	13.8473569527105
ATP1B1	-1.4517824296987	12.7773726910877	-7.18362278742722	1.1844997669119e-10	9.98773971933705e-10	13.8376051073915
MIR155	1.92297236525278	6.45305885168999	7.18342960719963	1.18560834285173e-10	9.99347429719221e-10	13.8366887381011
PLEKHH1	-2.20626729267115	10.4300916942535	-7.18287656882393	1.18878767787973e-10	1.00166528219613e-09	13.8340653895286
LOC100128079	-1.1346983917649	7.11422669913055	-7.1789090409184	1.21184564751691e-10	1.01962034765645e-09	13.8152472126165
DSE	1.15450591600205	7.71213278534201	7.17527270148854	1.23336811373529e-10	1.03698069634637e-09	13.7980027668364
TRIM24	1.08015223777921	9.48489879645348	7.17067883775241	1.2611005507176e-10	1.05838964175555e-09	13.7762214546276
CYP26B1	-1.94763507755072	7.30810673156404	-7.16979744567117	1.26649164743196e-10	1.06176796164829e-09	13.7720429344597
ZNF382	-1.0295713818031	7.32071476554558	-7.16914215008622	1.27051461492775e-10	1.06475790025008e-09	13.7689364024779
LRP5	1.07124763257857	6.98213025861383	7.16460267502963	1.2987332834112e-10	1.08717584010732e-09	13.747418782493
XKR4	-2.18175558882316	8.97753584735488	-7.1642388604738	1.30102157544975e-10	1.0883689456318e-09	13.7456944483074
JUP	-1.0001128184248	7.27066491283803	-7.15876112538147	1.33596219020306e-10	1.11639721111092e-09	13.7197355641369
UNC80	-1.33337721618777	8.06870034650983	-7.15375427631165	1.36871231337108e-10	1.14131130799978e-09	13.696013738117
RAB4B	-1.472305558614	7.97938117991688	-7.15329509405268	1.37175541029055e-10	1.14335071716813e-09	13.6938384551488
GP1BB	-1.25596179051258	8.90719089945071	-7.15246466911445	1.37727585669157e-10	1.14722160020062e-09	13.6899045984646
SERPING1	1.64271756775664	10.6622296740042	7.14539997328043	1.42513977908474e-10	1.18582001668189e-09	13.6564439055609
C8orf4	2.14699172961978	8.59337073188131	7.1451805188886	1.42665271936372e-10	1.18623249104171e-09	13.6554046678983
MMP2	1.5991802800443	8.73692564742328	7.14353344421846	1.43805875851817e-10	1.19401368547239e-09	13.6476051869252
HIST1H2AG	1.34376030916687	6.06068514191283	7.14269498805692	1.44389977304913e-10	1.19843681163078e-09	13.6436350220218
RHPN2	1.27199356471596	9.88695217297566	7.14215556263519	1.44767005072516e-10	1.2007115431388e-09	13.6410808734502
C1QTNF5	1.02742262091156	9.53768194296098	7.13964179227236	1.46536901171452e-10	1.21425303513269e-09	13.6291791309911
MMP17	-1.39784257337989	7.12362620578875	-7.13812480937854	1.47615341349474e-10	1.22172910088495e-09	13.6219974475663
EVC2	1.11245887952507	6.16069198908939	7.13492776573034	1.49913990332216e-10	1.23811756250647e-09	13.6068636460879
FOLH1	-1.83408490559987	8.93840323567674	-7.12701679930793	1.55755594739165e-10	1.284543046712e-09	13.569425001246
PLCL1	-1.64042212910086	8.21249529138139	-7.12576275274278	1.56702102938472e-10	1.29097956440621e-09	13.5634914568179
LOC375196	-1.53744787080139	6.33749859333547	-7.12567929383551	1.56765296646159e-10	1.29104414324801e-09	13.5630965814279
ACTN2	-1.03577435556174	8.66949737117214	-7.12453068541863	1.57637574902136e-10	1.29731163000795e-09	13.5576622360257
GALNT6	-1.1989652472488	7.27381768157951	-7.12229169933311	1.59351764789727e-10	1.31049407975698e-09	13.5470698629889
RTN1	-2.33271412934306	12.2416134162039	-7.12037238635187	1.60835911640467e-10	1.32176743029972e-09	13.5379906820631
FCGR3A	2.02697622608917	8.91981632836612	7.11826034249841	1.62484931964055e-10	1.3343788972527e-09	13.5280007161531
NAMPT	1.88918977260807	11.2435117734368	7.11369437805707	1.66107404124543e-10	1.35981852804377e-09	13.5064069905608
PCDHGA4	1.66250200496277	9.05299930369663	7.10918426369453	1.69764143379565e-10	1.38780550860203e-09	13.4850818109247
TFPI	1.83015809313177	7.49383894299334	7.10554155408551	1.72775767876748e-10	1.40995424569258e-09	13.4678611922925
EDIL3	-2.13761909462285	10.3530604227806	-7.10363290474762	1.74374835127721e-10	1.42200848939994e-09	13.4588393521482
SLC2A10	1.78818468386979	9.09665240070413	7.10294098400006	1.74958142627235e-10	1.42579164566364e-09	13.4555689629464
RP4-621B10.8	-2.15606557731923	5.39573006819878	-7.10293758564241	1.74961012300705e-10	1.42579164566364e-09	13.4555529007385
SYT3	-1.94407754639458	7.55094230468719	-7.10096232346252	1.76636901797651e-10	1.437439797846e-09	13.4462173232498
PLCXD3	-2.36909564347854	7.15226446694706	-7.09918853145681	1.78155411754876e-10	1.44890403369997e-09	13.4378346653534
TMEM63C	-1.17883162584754	7.95308573318812	-7.09876087591107	1.78523451408706e-10	1.45127307675331e-09	13.4358137357503
EN1	2.01495672843924	7.95290025020213	7.09608829267091	1.80840604848653e-10	1.46908583311916e-09	13.4231850734759
MAFG-AS1	1.57698917010765	7.49480492858593	7.09465836193608	1.82092584735612e-10	1.47822671555471e-09	13.4164289108413
S1PR5	-2.50441366061618	5.9314076629608	-7.09393651271689	1.82727861396661e-10	1.48235196916672e-09	13.4130184736546
CDCA2	1.05491024317907	7.65481373251274	7.093038558682	1.83521189369662e-10	1.48775276317992e-09	13.4087761729007
ERMN	-3.39688119447053	10.1945246783567	-7.0913791725434	1.84996225085871e-10	1.49866862024236e-09	13.4009370190303
MLLT11	-1.36389662995423	13.0382669413294	-7.09049345195483	1.85788350172392e-10	1.50456308717733e-09	13.3967530066483
METTL7B	2.09891696881173	10.2705613401439	7.0892479303456	1.86907946585856e-10	1.51257947197152e-09	13.3908696373218
ZNF702P	-1.03969534148068	7.41708957008219	-7.08441351165033	1.91317307792623e-10	1.54611696799978e-09	13.3680368962908
LOC100506851	-1.72800945347963	6.6241068372818	-7.0842084293178	1.91506621245987e-10	1.54711081652932e-09	13.3670684146912
LOC441052	-1.39137930728153	6.05812228532523	-7.08094556137493	1.94543704426766e-10	1.56947174622811e-09	13.351661073234
CDS1	-1.46492776275348	8.32195569260642	-7.07873876872265	1.96624805059342e-10	1.5846165612989e-09	13.3412418674548
RP11-2E11.9	-1.6042092376522	8.96366440089226	-7.0774353064646	1.97864376237131e-10	1.59240539923347e-09	13.3350881701831
GJA9	1.0760509995654	7.4176298445723	7.0755625479539	1.99658908941124e-10	1.60518605075279e-09	13.3262474556529
ALPK3	1.21809119601233	7.39385697557569	7.07539454489166	1.99820680758932e-10	1.60593305904224e-09	13.3254544027445
REEP1	-1.272298636545	10.5870578729604	-7.07311237077213	2.02031120746879e-10	1.62257983098466e-09	13.3146820898138
PTH2R	-1.71485119970825	6.93469367834945	-7.07263091347157	2.02500531359559e-10	1.62578998034389e-09	13.3124096625192
PLEKHG3	-1.50377733134417	7.36095193210187	-7.07080280383572	2.04292764979395e-10	1.63792373929682e-09	13.3037816439742
LAPTM5	1.11940822070594	11.8989609671007	7.06941764753904	2.05661198977883e-10	1.64832857173923e-09	13.2972446956575
GUCY1A3	-1.48537479697567	9.05053286832246	-7.06822693157026	2.06844798931087e-10	1.65667625187834e-09	13.2916257047915
C15orf59	-1.02218344140304	8.91039589653682	-7.06545512418475	2.09626255473823e-10	1.67665060233744e-09	13.2785467519706
STAB1	1.35453462927984	9.51444237256679	7.06521682354497	2.09867109068147e-10	1.67800157175056e-09	13.2774223941217
RNF208	-1.35516821094756	8.64963237310471	-7.06192686880701	2.13220476500644e-10	1.70306204569333e-09	13.2619009048015
ZMAT4	-2.28602448957323	6.62926160796252	-7.0609695602197	2.14206173066042e-10	1.7097640569539e-09	13.2573849228796
ELK3	1.22255260732233	9.41434394872787	7.06052064982165	2.14669949539705e-10	1.71229385537433e-09	13.2552673148193
RP11-127B20.2	-1.27167465061796	9.4064441895006	-7.05918145855669	2.16059410174956e-10	1.72278756359334e-09	13.248950323182
CLCA4	-2.76031145650563	6.53299107672092	-7.05847016343543	2.16801025731956e-10	1.72811015828654e-09	13.2455952915553
PPP1R9B	-1.10612352881067	9.64365711989464	-7.05611267286621	2.19277093148016e-10	1.74605655291607e-09	13.2344762989534
FKBP9	1.05348675500727	10.8866068145088	7.05503901666753	2.20414020618138e-10	1.75391204465262e-09	13.2294128588318
MYC	1.96536096865318	9.24694558827058	7.05489497889249	2.20566990415294e-10	1.75420535087746e-09	13.2287335857487
ENPEP	1.98831439097044	7.2166435549082	7.05473996227941	2.20731737416008e-10	1.75420535087746e-09	13.2280025423007
ENC1	-1.81180594427695	11.6734540612925	-7.0547392721899	2.20732471094999e-10	1.75420535087746e-09	13.2279992879168
BC069782	-1.59780611935401	5.88416805426828	-7.05472115403596	2.20751734546386e-10	1.75420535087746e-09	13.2279138447951
PLVAP	1.62446617743885	8.38171204829457	7.05437221186625	2.21123059499229e-10	1.75655760105603e-09	13.2262682880346
PTPRD	-1.60277669279781	9.87677283557633	-7.05402260329846	2.21495714376776e-10	1.75891881049014e-09	13.2246196157531
PRC1	1.64647071751739	9.40439760693019	7.05378113945787	2.21753458915682e-10	1.75976724133734e-09	13.2234809445697
FZD9	-1.39838144422835	4.64609159492697	-7.05135461008298	2.24360156140088e-10	1.77742932121442e-09	13.2120388775473
INSM2	-1.44842349955949	7.58728937720658	-7.05018049292194	2.25632329520978e-10	1.78629423673379e-09	13.2065029102939
VAMP1	-1.32173286237385	8.9623770412707	-7.04993791363074	2.25896057503797e-10	1.78777527966103e-09	13.2053591861533
MAGEH1	-1.17411865994091	10.5366220090102	-7.0467120042953	2.29432390421611e-10	1.81453090600313e-09	13.1901507637747
ETNPPL	-2.89963150067363	9.92788768273291	-7.04636256630249	2.29818732140178e-10	1.81697026769674e-09	13.1885034912584
GNAI1	-1.90634936264722	10.0242058886545	-7.04563646766529	2.30623576038815e-10	1.82271557572121e-09	13.185080703969
NTNG2	-1.87660825597566	7.32393423866606	-7.04405781754751	2.32383081496741e-10	1.83537778860429e-09	13.1776394435524
STON1	1.42350885143533	8.53154463269853	7.0404384933724	2.36467418319128e-10	1.86510977255902e-09	13.1605811863614
GFRA2	-1.99813762182681	6.36186038741985	-7.0403029612212	2.36621737748448e-10	1.86569600727081e-09	13.1599424658489
IDS	-1.01192593530842	10.6814473078192	-7.03987090534563	2.37114351099003e-10	1.86894829695237e-09	13.1579063494476
KCNJ1	-1.12582883938686	4.54225218097324	-7.03856624608494	2.38608049264344e-10	1.87945137892344e-09	13.1517582356647
GABRB1	-2.34832752776741	9.82952972077929	-7.0358075300711	2.41797263125616e-10	1.90264425367029e-09	13.1387592370577
FCGR2C	1.30351589325146	7.36599581246434	7.033939449784	2.43980807568889e-10	1.91853148176979e-09	13.1299578587954
RFX4	1.49004537896499	10.0213170431997	7.03031721045716	2.48270564256174e-10	1.95094823792006e-09	13.112894066968
ASF1B	1.18856828892019	8.83137722263866	7.02870124845073	2.50208349798461e-10	1.96505140521713e-09	13.1052824777838
FANCI	1.25797349770467	8.16419553950366	7.02023921347994	2.60602995015794e-10	2.04029662730895e-09	13.0654337490226
GALNT10	1.06860435180911	9.24623727129418	7.01902421783216	2.62130194535239e-10	2.05156460642462e-09	13.0597135150309
SLC35F5	1.07947780189869	8.52666722339462	7.01882789702375	2.62377792559664e-10	2.0523601582673e-09	13.0587892623654
LRRC20	-1.14741524015386	8.43800748717837	-7.01809245578877	2.63307386195267e-10	2.05801547192768e-09	13.0553269786773
GREM1	-2.1284214799556	7.8096709642556	-7.01748292869963	2.64080297651677e-10	2.06336508614073e-09	13.0524575616398
AURKB	1.5442747933509	6.66319018365803	7.01516857926405	2.67035538379151e-10	2.08575681902778e-09	13.0415632671146
SOX13	1.02603268556993	8.56554532636199	7.00913609108147	2.74893462519028e-10	2.14282761575244e-09	13.0131723442187
TSPAN7	-1.33089025958249	12.7359216424348	-7.00814888751151	2.76201030207571e-10	2.15210179775173e-09	13.0085270167649
GDF15	2.04779890908554	6.44663636359539	7.0079167240553	2.76509428538433e-10	2.15326524267174e-09	13.0074345940847
SPHKAP	-2.13919638049128	8.58683174323639	-7.00478518819835	2.80702748962134e-10	2.18009664137325e-09	12.9927006509985
ARHGAP42	1.34634880802872	5.98875963534664	7.00449945400889	2.81088487087048e-10	2.18236577374541e-09	12.9913563764549
STK32A	1.05151938773549	7.43004868940259	7.00373013037811	2.82129678465718e-10	2.18899217926013e-09	12.987737083254
MNS1	1.18718658771651	8.37305281612456	7.00237870015413	2.83967944607731e-10	2.20252223880483e-09	12.9813795877971
FJX1	1.53620877046207	10.7440482957857	6.99638115578321	2.92270269451121e-10	2.26390551126154e-09	12.9531705258326
EN2	2.16863509221229	6.97552333738578	6.99281046626771	2.97326872079802e-10	2.29925551641818e-09	12.9363799154455
WDR90	1.17439963570588	7.22743865108815	6.99249475092485	2.97778118413782e-10	2.30198178845365e-09	12.9348954534644
MOBP	-2.987607140735	9.531944009754	-6.99036595734187	3.0083852705202e-10	2.32256106138175e-09	12.9248866738622
MCF2L	-1.00163633281273	8.91372562139921	-6.98793950648881	3.04364871545854e-10	2.34590280867943e-09	12.9134796875202
BASP1	-1.95566252954857	11.465273957892	-6.98447682872936	3.09468183154297e-10	2.38366130637638e-09	12.8972036320059
RNASE2	1.44715530980565	8.18975042720797	6.98399069370119	3.10191404674752e-10	2.38765482878853e-09	12.8949188111498
B3GAT1	-1.59891988411449	10.7755736996857	-6.98035862172433	3.15648076782506e-10	2.42725357560119e-09	12.8778498932697
CD55	-1.41723298046861	8.14118050865543	-6.97700358367637	3.20772985443847e-10	2.46422540826971e-09	12.8620855908446
LOX	2.49942198424934	7.85793681689844	6.97051698118264	3.30916312104867e-10	2.5346342027001e-09	12.8316143746491
HCLS1	1.17091101011187	10.4742960582534	6.97003226579434	3.31686913354774e-10	2.53970252139639e-09	12.8293377840498
CAMK2N1	-1.18735634735875	12.0031540008821	-6.96915030285427	3.33093622058225e-10	2.54712870402098e-09	12.8251955573137
NKX3-2	1.49382527470478	6.52397912165684	6.96878379391613	3.33679931390519e-10	2.55077582426125e-09	12.8234742644813
CTB-78F1.1	-2.12449235193356	5.48739471863519	-6.96467079651288	3.40330071922713e-10	2.59990771944102e-09	12.8041598870205
ABCC8	-2.41543984073873	6.33394834195615	-6.96396850193471	3.41478633839952e-10	2.60697419870677e-09	12.8008623472265
FAM20C	1.51620331413427	8.94812442113127	6.96358709458572	3.42104011413859e-10	2.61089393265885e-09	12.7990715427359
DPP3	1.04095619472998	8.68219696242803	6.96260096045451	3.43726197667877e-10	2.62241612960677e-09	12.7944415485011
RAB3GAP2	2.05093014213047	5.2719569106793	6.96239217454777	3.44070625716592e-10	2.62418548187969e-09	12.7934613075807
LOC283516	-1.81404956986442	6.96369920940581	-6.95761534354088	3.52044886389111e-10	2.68149669668623e-09	12.771037052858
FREM3	-2.63421659673193	5.87872359221881	-6.95546682793679	3.55690964795472e-10	2.70661676082375e-09	12.7609528346611
RAB33A	-1.61433724531138	9.38239361127154	-6.94968193621037	3.65695042669932e-10	2.77730559433111e-09	12.7338063548315
FUT9	-2.37882259683096	8.82764138109938	-6.94858694032121	3.67619800168324e-10	2.79010628028826e-09	12.7286687988463
KCNB1	-1.54874287278097	9.20933846655132	-6.94675788811442	3.70857268164431e-10	2.81284685053627e-09	12.7200877851572
ITGB4	1.517033345922	8.39361296802205	6.94602095575296	3.72169623617421e-10	2.82188300768177e-09	12.7166306816242
MCF2L2	-1.43839701853248	5.930103601552	-6.94495974998706	3.74067541923813e-10	2.83350999684609e-09	12.7116525667904
GJB6	-4.94331700601008	7.09875980974761	-6.9444690526657	3.74948369984215e-10	2.83926001076034e-09	12.7093507953062
ME1	-1.59482102983519	8.68872143401861	-6.94384454813933	3.76072360784633e-10	2.84684702063616e-09	12.7064214400898
CASP3	1.06770188353776	9.32412370825239	6.942516684379	3.78473370068122e-10	2.8640929299477e-09	12.700193150105
LOC101928916	2.88743339153823	9.47944815431272	6.9411573081224	3.80947087075987e-10	2.88094322693685e-09	12.6938174795003
LINC00320	-2.46354879279957	7.4226408609245	-6.93920476434057	3.84528262047628e-10	2.90708351887742e-09	12.6846605249109
ZWINT	1.0715882470911	9.6904407523803	6.93881880673241	3.85240086715576e-10	2.91152123864789e-09	12.6828505835155
KCNG3	-1.47160945835423	5.90229916021359	-6.93543761065669	3.91532113999358e-10	2.95715786748932e-09	12.6669960178346
TGIF2	1.09838077498062	7.85181818993333	6.92999482593832	4.01874979349012e-10	3.03134868801973e-09	12.6414802192599
CLUL1	-1.11323047243703	6.50157212099335	-6.92969274139804	4.02456887803914e-10	3.0347565451829e-09	12.6400642496979
GBP3	1.99124546887989	9.05031359770344	6.92819922483113	4.05346148431126e-10	3.05456808396095e-09	12.633063962222
ANKRD34C	-1.41911140137289	6.6227358152286	-6.92810458353207	4.05529925940227e-10	3.05496591172607e-09	12.6326203850438
DCAF12L2	-1.91337258528157	5.83480879511397	-6.92770092073097	4.06314698349406e-10	3.05988947678502e-09	12.6307284692997
RP11-382B18.4	-1.37849464385709	7.06580072395703	-6.92328556475113	4.1499753997822e-10	3.1182305492629e-09	12.6100367708892
RP11-560G2.2	-1.59245105829484	4.7402685372479	-6.92235109522119	4.16858611939885e-10	3.13019749075143e-09	12.6056581528936
ETS1	1.17497189128592	9.07918370215274	6.91966214638101	4.22260109203769e-10	3.16871702926625e-09	12.5930597708468
ATP6V1B1	1.0162053182439	6.52618560007272	6.91549190469768	4.30774604317766e-10	3.22741924076558e-09	12.5735245534393
CARD16	1.70759915884854	8.08199739071766	6.91498489413161	4.31821305227255e-10	3.23422231914428e-09	12.5711497772683
GABBR2	-2.34695345912988	10.1956811455292	-6.9079551650945	4.46596088091174e-10	3.33844889825335e-09	12.5382296617755
SH3TC2	-1.04470485311485	6.5563130159623	-6.90179230089248	4.59960052279833e-10	3.43174929600849e-09	12.5093787265999
PALM	-1.20631881350913	10.0275198714032	-6.89738509473483	4.69759047539316e-10	3.50149896636608e-09	12.4887523110911
RPL22L1	1.25588581825543	10.0789545314771	6.89417933661199	4.77016337978137e-10	3.55332227743983e-09	12.4737517759095
AGPAT4	-1.21383927867667	8.9851361895158	-6.89256419086103	4.80714700279004e-10	3.57972827414023e-09	12.4661950408558
LDOC1	-1.38777563353643	10.784125402622	-6.88862458811525	4.89855121281929e-10	3.64081930964258e-09	12.447765558229
SLC5A11	-2.67864961697995	6.07057623445908	-6.88809727285266	4.91091552173752e-10	3.64884621578477e-09	12.4452990570215
CTSC	1.59978559130085	8.63379939938516	6.88705033769055	4.93555535538993e-10	3.6636523728122e-09	12.4404022471972
RACGAP1	1.03220095702291	10.3542562177508	6.88537599995941	4.97521590588476e-10	3.69191729471684e-09	12.4325714463195
SLITRK5	-2.43420176993261	7.69546127121783	-6.88508580006429	4.98212197499597e-10	3.69586612031906e-09	12.4312142631757
KIAA0485	1.28050354597486	9.39458186069182	6.88338337875783	5.02282715553241e-10	3.7236935075805e-09	12.4232529260547
PLCB1	-1.4374675038944	9.9555980551496	-6.88308491377591	5.02999735315754e-10	3.72779904430134e-09	12.4218572326908
IQGAP1	1.26266876982298	10.1314925308269	6.88301985193301	5.03156171652902e-10	3.72779904430134e-09	12.4215529908568
FAM189A1	-2.06668849976917	7.77270243844057	-6.88117292887463	5.07617109734736e-10	3.75846153979151e-09	12.4129168441406
C1S	2.0353578592033	10.0750977324148	6.87910287653145	5.12663534814634e-10	3.79341739291932e-09	12.403238328774
LMTK3	-1.00491741805615	8.24001523528485	-6.87392577611779	5.25502901181868e-10	3.88718812694726e-09	12.3790373540171
SNCAIP	1.24609485903975	8.48629285460488	6.87363733196312	5.26227541048431e-10	3.8913141851213e-09	12.3776891775739
EEF1A2	-2.50845866793601	11.4997990667879	-6.87004281673169	5.35341225982209e-10	3.95244172636374e-09	12.3608902437046
SNORD50A	1.20396737339387	7.97298760542695	6.86820970794574	5.40048960325357e-10	3.98467633713011e-09	12.3523244299603
NCF4	1.02243039699877	7.78091955096339	6.86801327215778	5.40555865834528e-10	3.9871551103285e-09	12.3514065663161
SPOCD1	2.88117530854661	8.14048419728214	6.86631645140671	5.44954192409732e-10	4.01832647156882e-09	12.3434784099185
ACSL6	-1.39665498797523	8.83853383063492	-6.86477974937627	5.48968040000171e-10	4.0440876806456e-09	12.3362989878541
IGFBP5	1.48904990182791	10.5841675276099	6.86321598226961	5.53082628031607e-10	4.07311213564293e-09	12.3289937065733
BTN3A2	1.70378323160972	8.30659821364362	6.86060725469143	5.600147781305e-10	4.11766225420481e-09	12.3168081178289
SLAMF8	1.29635147435466	7.11881125088767	6.85840343818579	5.65937938932269e-10	4.15859185561352e-09	12.3065151916841
COL1A1	2.59430404931655	9.8911026276019	6.85461060567388	5.76277442781029e-10	4.2265782383591e-09	12.2888035321839
B4GALT6	-1.63607219006223	8.58342286109461	-6.8540742135719	5.77754696479449e-10	4.23341903424134e-09	12.2862989866283
NUDT1	1.60365755631246	7.38532458054103	6.85214721478594	5.83092751308973e-10	4.27119102976733e-09	12.2773019378437
LOC100130705	-1.16854607201157	7.8153864466521	-6.85193910253854	5.83672164413523e-10	4.2740929012925e-09	12.2763303276621
OAS3	1.19351954780451	8.45982022613022	6.85025871314744	5.88371529105711e-10	4.3071529106505e-09	12.2684855088701
PRKX	1.16415372791151	8.56533167397613	6.84488386061301	6.03655751912645e-10	4.41211629641448e-09	12.2433978941834
CALB1	-2.24750026496249	8.09662074983199	-6.84192767270991	6.12228990761581e-10	4.47197518056134e-09	12.2296026298521
GRAMD1B	-1.18246464786361	9.95394946675651	-6.84137834905358	6.13835312093856e-10	4.48230462866782e-09	12.2270394071995
ADAP2	1.15225442507294	9.03328444488975	6.83894910745194	6.2098901775935e-10	4.53028678798915e-09	12.2157051058947
MMP14	1.07299652569354	8.95580013836467	6.837765292192	6.24505000455102e-10	4.55451223440098e-09	12.210182211725
DTX2	1.08295419403049	7.06330566249076	6.83615346405754	6.29323900842627e-10	4.58678791854769e-09	12.2026630475178
FLRT2	-1.61879756411572	8.90835104335966	-6.83600675625879	6.29764338087971e-10	4.58856409160442e-09	12.2019786886008
COL6A1	1.38689190471895	9.50191167047667	6.83335414961241	6.37780672815692e-10	4.64262129590524e-09	12.1896057872147
SRGN	1.10287699603817	11.0967351398748	6.83193129427649	6.42122162642761e-10	4.67130854626236e-09	12.182969689423
ABCC3	2.32729529649947	7.68497730779971	6.82425239878269	6.66062289413203e-10	4.83340721094715e-09	12.1471644681456
FBLIM1	1.54523489794762	8.21222133807204	6.82212120110142	6.72861837064008e-10	4.87819602917123e-09	12.1372296809359
[truncated: 1,136 more rows]
